# Supplementary material for: With Reference to Reference Genes: A Systematic Review of Endogenous Controls in Gene Expression Studies
Source: PLoS One. 2015 Nov 10;10(11):e0141853. doi: 10.1371/journal.pone.0141853 (PMC4640531; doi:10.1371/journal.pone.0141853)
Supplement: S2 Table — Full details of data extracted and citations for all studies included in LitRev1. (XLSX) [file pone.0141853.s003.xlsx]

## Sheet: Sheet1
Year	Organism	Ref gene 1	Ref gene 2	Ref gene 3	Total # RG used	Stability tested?	No RGs tested for stability	# GOI	MIQE mentioned/cited?	Citation																																			Count
2010	Human	GAPDH			1	No		9	No	Minogue, B. M., Richardson, S. M., Zeef, L. A., Freemont, A. J., & Hoyland, J. A. (2010). Characterization of the human nucleus pulposus cell phenotype and evaluation of novel marker gene expression to define adult stem cell differentiation. Arthritis & Rheumatism, 62(12), 3695-3705.																																			1
2010	Mouse	B-actin			1	No		1	No	Bai, Y., Li, Y. R., Wang, G. H., Zhou, X. M., & Zhao, D. M. (2010). PrP 106-126 Altered PrP mRNA gene expression in mouse microglia BV-2 Cells. Virologica Sinica, 25(6), 440-444.																																			1
2010	Human	B-actin			1	No		10	No	Marteau, J. B. et al (2010). Concomitant heterochromatinisation and down-regulation of gene expression unveils epigenetic silencing of RELB in an aggressive subset of chronic lymphocytic leukemia in males. BMC Medical Genomics, 3(1), 53.																																			1
2010	Rickett's big-footed bat, Myotis ricketti	B-actin			1	No		14	No	Wang, Z., Dong, D., Ru, B., Young, R. L., Han, N., Guo, T., & Zhang, S. (2010). Digital gene expression tag profiling of bat digits provides robust candidates contributing to wing formation. Bmc Genomics, 11(1), 619.																																			1
2010	Zebrafish (Danio rerio)	B-actin			1	Yes	4	7	No	Hortopan, G. A., Dinday, M. T., & Baraban, S. C. (2010). Spontaneous seizures and altered gene expression in GABA signaling pathways in a mind bomb mutant zebrafish. The Journal of Neuroscience, 30(41), 13718-13728.																																			1
2010	Chicken	18S			1	No		1	No	Tahmoorespur, M., Ghazanfari, S., & Nobari, K. (2010). Evaluation of adiponectin gene expression in the abdominal adipose tissue of broiler chickens: Feed restriction, dietary energy, and protein influences adiponectin messenger ribonucleic acid expression. Poultry science, 89(10), 2092-2100.																																			1
2010	Horse	GAPDH			1	No		3	No	Budak, M. T., Orsini, J. A., Pollitt, C. C., & Rubinstein, N. A. (2009). Gene expression in the lamellar dermis–epidermis during the developmental phase of carbohydrate overload-induced laminitis in the horse. Veterinary immunology and immunopathology, 131(1), 86-96.																																			1
2010	Human	peptidylprolyl isomerase A (PPIA)	ubiquitin C (UBC)		2	Yes	7	37	No	Ghandhi, S. A., Ming, L., Ivanov, V. N., Hei, T. K., & Amundson, S. A. (2010). Regulation of early signaling and gene expression in the α-particle and bystander response of IMR-90 human fibroblasts. BMC medical genomics, 3(1), 31.																																			0
2010	Pig	18S			1	No		7	No	LaMack, J. A., Himburg, H. A., Zhang, J., & Friedman, M. H. (2010). Endothelial gene expression in regions of defined shear exposure in the porcine iliac arteries. Annals of Biomedical Engineering, 38(7), 2252-2262.																																			1
2010	Human	18S	HPRT1		2	No		3	No	Ferrari, S. et al (2010). Procedure for rapid oocyte selection based on quantitative analysis of cumulus cell gene expression. Journal of Assisted Reproduction and Genetics, 27(7), 429-434.																																			0
2010	Human	18S			1	No		9	No	Xing, Y., Parker, C. R., Edwards, M., & Rainey, W. E. (2010). ACTH is a potent regulator of gene expression in human adrenal cells. Journal of molecular endocrinology, 45(1), 59-68.																																			1
2010	Human	RPL13A	GAPDH	B-actin	3	No		84	No	Felty, Q., Yoo, C., & Kennedy, A. (2010). Gene expression profile of endothelial cells exposed to estrogenic environmental compounds: implications to pulmonary vascular lesions. Life Sciences, 86(25), 919-927.																																			0
2010	Human	18S			1	No		62	No	Stankovic, K. M., Adachi, O., Tsuji, K., Kristiansen, A. G., Adams, J. C., Rosen, V., & McKenna, M. J. (2010). Differences in gene expression between the otic capsule and other bones. Hearing Research, 265(1), 83-89.																																			1
2010	Atlantic salmon (Salmo salar L)	EF1α			1	No		37	No	Mutoloki, S., Cooper, G. A., Marjara, I. S., Koop, B. F., & Evensen, Ø. (2010). High gene expression of inflammatory markers and IL-17A correlates with severity of injection site reactions of Atlantic salmon vaccinated with oil-adjuvanted vaccines. BMC Genomics, 11(1), 336.																																			0
2010	Pacific Sockeye (Oncorhynchus nerka) and Chinook (Oncorhynchus tshawytscha) salmon	ribosomal protein L8 rpL8	cytoplasmic beta-actin CBA		2	Yes	3	8	No	Veldhoen, N., Ikonomou, M. G., Dubetz, C., MacPherson, N., Sampson, T., Kelly, B. C., & Helbing, C. C. (2010). Gene expression profiling and environmental contaminant assessment of migrating Pacific salmon in the Fraser River watershed of British Columbia. Aquatic toxicology, 97(3), 212-225.																																			0
2010	Human	α-tubulin (TUBA1C)			1	No		5	No	Babeto, E. at al (2010). Gene expression analysis reveals novel altered genes in nasal polyps. Molecular Medicine Reports, 3(3), 485-490.																																			1
2010	Chicken	18S			1	No		1	No	Ons, E., Gertler, A., Buyse, J., Lebihan-Duval, E., Bordas, A., Goddeeris, B., & Dridi, S. (2010). Visfatin gene expression in chickens is sex and tissue dependent. Domestic Animal Endocrinology, 38(2), 63-74.																																			2
2010	Human	GAPDH			1	No		8	No	Turpaev, K., Glatigny, A., Bignon, J., Delacroix, H., & Drapier, J. C. (2010). Variation in gene expression profiles of human monocytic U937 cells exposed to various fluxes of nitric oxide. Free Radical Biology and Medicine, 48(2), 298-305.																																			1
2010	Human	B-actin			1	No		2	No	Iwasaki, K., Miwa, Y., Haneda, M., Uchida, K., Nakao, A., & Kobayashi, T. (2010). Significance of HLA class I antibody-induced antioxidant gene expression for endothelial cell protection against complement attack. Biochemical and Biophysical Research Communications, 391(2), 1210-1215.																																			1
2010	Pig	GAPDH			1	No		4	No	Xiang, Z. F., Zhang, J. Z., Li, X. B., Xie, H. B., & Wang, Q. H. (2010). Comparison of Gene Expression between Cumulus Oocyte Complexes and Naked Oocytes by Suppression Subtractive Hybridization in Swine. Asian-Australasian Journal of Animal Sciences, 23(1), 17.																																			1
2010	Japanese rice fish (Oryzias latipes)	α-tubulin			1	No		12	No	Yum, S., Woo, S., Kagami, Y., Park, H. S., & Ryu, J. C. (2010). Changes in gene expression profile of medaka with acute toxicity of Arochlor 1260, a polychlorinated biphenyl mixture. Comparative Biochemistry and Physiology Part C: Toxicology & Pharmacology, 151(1), 51-56.																																			0
2010	Human	18S			1	No		20	No	Zhu, H., & Yu, J. J. (2010). Gene expression patterns in the histopathological classification of epithelial ovarian cancer. Experimental and Therapeutic Medicine, 1(1), 187-192.																																			1
2010	Human	Hydroxyacyl-coenzyme A dehydrogenase (HADHA)	Eukaryotic translation initiation factor 5 (EIF5)		2	Yes	5	13	No	Jarzab, J. et al (2010). Locus 1q21 Gene expression changes in atopic dermatitis skin lesions: deregulation of small proline-rich region 1A. International Archives of Allergy and Immunology, 151(1), 28-37.																																			0
2010	Common marmoset (Callithrix jacchus)	GAPDH			1	No		5	No	Fukuoka, T. et al (2010). Gene expression profiles in the common marmoset brain determined using a newly developed common marmoset-specific DNA microarray. Neuroscience research, 66(1), 62-85.																																			1
2011	ayu (Plecoglossus altivelis)	18S			1	No		10	No	Zhang, R. C., Chen, J., Li, C. H., Lu, X. J., & Shi, Y. H. (2011). Prokaryotic expression, purification, and refolding of leukocyte cell-derived chemotaxin 2 and its effect on gene expression of head kidney-derived macrophages of a teleost fish, ayu (Plecoglossus altivelis). Fish & shellfish immunology, 31(6), 911-918.																																			1
2011	Human	B-actin			1	No		24	No	Marques, F. Z., Campain, A. E., Tomaszewski, M., Zukowska-Szczechowska, E., Yang, Y. H. J., Charchar, F. J., & Morris, B. J. (2011). Gene expression profiling reveals renin mRNA overexpression in human hypertensive kidneys and a role for microRNAs. Hypertension, 58(6), 1093-1098.																																			1
2011	Horse	GAPDH	B2M		2	Yes	3	13	No	Ranera, B. et al (2011). Immunophenotype and gene expression profiles of cell surface markers of mesenchymal stem cells derived from equine bone marrow and adipose tissue. Veterinary Immunology and Immunopathology, 144(1), 147-154.																																			0
2011	Rhesus macaque (Macaca mulatta)	B-actin			1	No		4	No	Shweiki, D., Ben-Yehudah, A., Redinger, C., Easley, C. A., Doron, S., & Schatten, G. (2011). Sexually dimorphic gene expression in non-human primate ESCs analyzed stringently. Biochemical and Biophysical Research Communications, 414(3), 631-634.																																			1
2011	Human	GAPDH			1	No		3	No	Muscarella, L. A. et al (2011). Gene expression of somatostatin receptor subtypes SSTR2a, SSTR3 and SSTR5 in peripheral blood of neuroendocrine lung cancer affected patients. Cellular Oncology, 34(5), 435-441.																																			1
2011	Human	B-actin			1	No		5	No	Dudás, J., Fullár, A., Bitsche, M., Schartinger, V., Kovalszky, I., Sprinzl, G. M., & Riechelmann, H. (2011). Tumor-produced, active Interleukin-1 β regulates gene expression in carcinoma-associated fibroblasts. Experimental Cell Research, 317(15), 2222-2229.																																			1
2011	Human	GAPDH			1	Yes	3	6	No	Teyssier, J. R., Ragot, S., Chauvet-Gélinier, J. C., Trojak, B., & Bonin, B. (2011). Activation of a ΔFOSB dependent gene expression pattern in the dorsolateral prefrontal cortex of patients with major depressive disorder. Journal of Affective Disorders, 133(1), 174-178.																																			1
2011	Rat (Rattus norvegicus)	RNA polymerase II (RPII)			1	No		20	No	Neeley, E. W., Berger, R., Koenig, J. I., & Leonard, S. (2011). Strain dependent effects of prenatal stress on gene expression in the rat hippocampus. Physiology & Behavior, 104(2), 334-339.																																			0
2011	Rat (Rattus norvegicus)	B-actin			1	No		5	No	Bonner, C. et al (2011). Bone Morphogenetic Protein 3 Controls Insulin Gene Expression and Is Down-regulated in INS-1 Cells Inducibly Expressing a Hepatocyte Nuclear Factor 1A–Maturity-onset Diabetes of the Young Mutation. Journal of Biological Chemistry, 286(29), 25719-25728.																																			1
2011	Human	GAPDH			1	No		4	No	Dragu, A. et al (2011). Gene expression analysis of ischaemia and reperfusion in human microsurgical free muscle tissue transfer. Journal of Cellular and Molecular Medicine, 15(4), 983-993.																																			1
2011	Human	B-actin			1	No		2	No	Chaum, E., Yin, J., & Lang, J. C. (2011). Molecular responses transduced by serial oxidative stress in the retinal pigment epithelium: feedback control modeling of gene expression. Neurochemical Research, 36(4), 574-582.																																			1
2011	Chicken and duck	GAPDH			1	No		10	No	Liang, Q. L., Luo, J., Zhou, K., Dong, J. X., & He, H. X. (2011). Immune-related gene expression in response to H5N1 avian influenza virus infection in chicken and duck embryonic fibroblasts. Molecular Immunology, 48(6), 924-930.																																			1
2011	Dog	B-actin			1	No		10	No	Hall, J. A., Chinn, R. M., Vorachek, W. R., Gorman, M. E., Greitl, J. L., Joshi, D. K., & Jewell, D. E. (2011). Influence of dietary antioxidants and fatty acids on neutrophil mediated bacterial killing and gene expression in healthy Beagles. Veterinary immunology and immunopathology, 139(2), 217-228.																																			1
2011	Mice	GAPDH			1	No		5	No	Fang, A., Zhang, Y., Li, M., Guo, H., Yu, X., Li, F., & Hu, H. (2011). Effects of DNA methylation and histone modification on differentiation-associated gene expression in ES, NIH3T3, and NIT-1. Journal of Huazhong University of Science and Technology [Medical Sciences], 31, 10-16.																																			1
2011	Human	hypoxanthine guanine phosphoribosyl transferase 1 (HPRT)			1	No		1	No	Vulcani-Freitas, T. M., Saba-Silva, N., Cappellano, A., Cavalheiro, S., & Toledo, S. R. C. D. (2011). PRAME gene expression profile in medulloblastoma. Arquivos de neuro-psiquiatria, 69(1), 9-12.																																			0
2011	Pig	B-actin			1	No		9	No	Serão, N. V. L. et al (2011). Candidate gene expression and intramuscular fat content in pigs. Journal of Animal Breeding and Genetics, 128(1), 28-34.																																			1
2011	Horse	B-actin	GAPDH		2	Yes	4	11	No	Leise, B. S., Faleiros, R. R., Watts, M., Johnson, P. J., Black, S. J., & Belknap, J. K. (2011). Laminar inflammatory gene expression in the carbohydrate overload model of equine laminitis. Equine Veterinary Journal, 43(1), 54-61.																																			2
2011	Cow	GAPDH			1	No		2	No	Monzani, P. S., Bressan, F. F., Mesquita, L. G., Sangalli, J. R., & Meirelles, F. V. (2011). beta-casein gene expression by in vitro cultured bovine mammary epithelial cells derived from developing mammary glands. Genetics and Molecular Research, 10(2), 604-614.																																			1
2011	Pig	GAPDH			1	No		6	No	Silva, P. V. et al (2011). Gene expression in swine granulosa cells and ovarian tissue during the estrous cycle. Genetics and Molecular Research, 10(3), 2258-2267.																																			1
2012	Mice	B-actin			1	No		6	No	Datta, K., Hyduke, D. R., Suman, S., Moon, B. H., Johnson, M. D., & Fornace, A. (2012). Exposure to ionizing radiation induced persistent gene expression changes in mouse mammary gland. Radiation Oncology, 7, 205.																																			1
2012	Jian carp (Cyprinus carpio var. Jian)	B-actin			1	No		9	No	Zhao, J. et al (2012). Effects of dietary isoleucine on growth, the digestion and absorption capacity and gene expression in hepatopancreas and intestine of juvenile Jian carp (Cyprinus carpio var. Jian). Aquaculture, 368, 117-128.																																			1
2012	Human	GAPDH			1	Yes	3	9	No	Pérez-Santiago, J. et al (2012). A combined analysis of microarray gene expression studies of the human prefrontal cortex identifies genes implicated in schizophrenia. Journal of Psychiatric Research, 46(11), 1464-1474.																																			1
2012	Human gene, transgenic mice	B-actin			1	No		18	No	Friedrich, B. et al (2012). Comparative analyses of Purkinje cell gene expression profiles reveal shared molecular abnormalities in models of different polyglutamine diseases. Brain Research, 1481, 37-48.																																			1
2012	Human	beta-2-microglobulin (B2M)			1	Yes	5	10	No	Kaur, S., Archer, K. J., Devi, M. G., Kriplani, A., Strauss III, J. F., & Singh, R. (2012). Differential gene expression in granulosa cells from polycystic ovary syndrome patients with and without insulin resistance: identification of susceptibility gene sets through network analysis. The Journal of Clinical Endocrinology & Metabolism, 97(10), E2016-E2021.																																			0
2012	Human	cyclophilin A			1	No		3	No	Eaton, A., Nagy, E., Pacault, M., Fauconnier, J., & Bäck, M. (2012). Cysteinyl leukotriene signaling through perinuclear CysLT1 receptors on vascular smooth muscle cells transduces nuclear calcium signaling and alterations of gene expression. Journal of Molecular Medicine, 90(10), 1223-1231.																																			0
2012	Javanese ricefish (Oryzias javanicus )	B-actin			1	No		6	No	Woo, S., Won, H., Lee, A., & Yum, S. (2012). Oxidative stress and gene expression in diverse tissues of Oryzias javanicus exposed to 17β-estradiol. Molecular & Cellular Toxicology, 8(3), 263-269.																																			1
2012	Rat (Rattus norvegicus)	cyclophilin (cyc)			1	Yes	3	3	No	Morganstern, I., Liang, S., Ye, Z., Karatayev, O., & Leibowitz, S. F. (2012). Disturbances in behavior and cortical enkephalin gene expression during the anticipation of ethanol in rats characterized as high drinkers. Alcohol, 46(6), 559-568.																																			0
2012	Jian carp (Cyprinus carpio var. Jian)	B-actin			1	No		2	No	Chen, G. et al (2012). Effect of dietary arginine on growth, intestinal enzyme activities and gene expression in muscle, hepatopancreas and intestine of juvenile Jian carp (Cyprinus carpio var. Jian). British Journal of Nutrition, 108(02), 195-207.																																			1
2012	Horse	GAPDH			1	No		6	No	Wang, L., Pawlak, E., Johnson, P. J., Belknap, J. K., Alfandari, D., & Black, S. J. (2012). Effects of cleavage by a disintegrin and metalloproteinase with thrombospondin motifs-4 on gene expression and protein content of versican and aggrecan in the digital laminae of horses with starch gruel–induced laminitis. American Journal of Veterinary Research, 73(7), 1047-1056.																																			1
2012	Rat (Rattus norvegicus)	GAPDH			1	No		4	No	Yao, D., Li, M., Shen, D., Ding, F., Lu, S., Zhao, Q., & Gu, X. (2012). Gene expression profiling of the rat sciatic nerve in early Wallerian degeneration after injury. Neural Regeneration Research, 7(17), 1285.																																			1
2012	Human gene, transgenic mice	B-actin			1	No		16	No	Euler, P., Friedrich, B., Ziegler, R., Kuhn, A., Lindenberg, K. S., Weiller, C., & Zucker, B. (2012). Gene expression analysis on a single cell level in Purkinje cells of Huntington's disease transgenic mice. Neuroscience Letters, 517(1), 7-12.																																			1
2012	Human	B-actin			1	No		2	No	de Melo, A. S., de Lorena, V. M. B., de Moura Braz, S. C., Docena, C., & de Miranda Gomes, Y. (2012). IL-10 and IFN-γ gene expression in chronic Chagas disease patients after in vitro stimulation with recombinant antigens of Trypanosoma cruzi. Cytokine, 58(2), 207-212.																																			1
2012	Cow	B-actin			1	No		9	No	Revelo, X. S., & Waldron, M. R. (2012). In vitro effects of Escherichia coli lipopolysaccharide on the function and gene expression of neutrophils isolated from the blood of dairy cows. Journal of dairy science, 95(5), 2422-2441.																																			1
2012	Human	7 genes used	7 genes used		7	Yes	7	32	No	Zhao, J., Bao, A. M., Qi, X. R., Kamphuis, W., Luchetti, S., Lou, J. S., & Swaab, D. F. (2012). Gene expression of GABA and glutamate pathway markers in the prefrontal cortex of non-suicidal elderly depressed patients. Journal of Affective Disorders, 138(3), 494-502.																																			0
2012	Human	B-actin			1	No		13	No	Rismo, R., Olsen, T., Cui, G., Christiansen, I., Florholmen, J., & Goll, R. (2012). Mucosal cytokine gene expression profiles as biomarkers of response to infliximab in ulcerative colitis. Scandinavian Journal of Gastroenterology, 47(5), 538-547.																																			1
2012	Chicken	B-actin			1	No		1	No	Ning, Z. Y., An, Y. F., Qi, W. B., Wang, H., Pan, J. Q., Wu, X. T., & Liao, M. (2012). Na+/H+ exchanger 1 gene expression in tissues of yellow chicken. Biochemical Genetics, 50(3-4), 227-234.																																			1
2012	Human	GAPDH			1	No		8	No	Yan, X. et al (2012). External Qi of Yan Xin Qigong induces cell death and gene expression alterations promoting apoptosis and inhibiting proliferation, migration and glucose metabolism in small-cell lung cancer cells. Molecular and Cellular Biochemistry, 363(1-2), 245-255.																																			1
2012	Human	18S			1	No		11	No	Tarroni, P., Villa, I., Mrak, E., Zolezzi, F., Mattioli, M., Gattuso, C., & Rubinacci, A. (2012). Microarray analysis of 1, 25 (OH) 2D3 regulated gene expression in human primary osteoblasts. Journal of Cellular Biochemistry, 113(2), 640-649.																																			1
2012	Pig	Cyclophilin-A			1	Yes	3	1	No	Sanz, G., Jiménez-Marín, Á., Barbancho, M., & Garrido, J. J. (2012). Molecular cloning, characterization and gene expression of the full length cDNA encoding the porcine CD11b (α M) and chromosomal localization of the porcine CD11a (α L)–CD11b (α M)–CD11b (α D) gene cluster. Veterinary Immunology and Immunopathology, 145(1), 505-510.																																			0
2012	Yak (Bos grunniens) and cow	B-actin			1	No		5	No	Lin, Y. Q., Xu, Y. O., Yue, Y., Jin, S. Y., Qu, Y., Dong, F., ... & Zheng, Y. C. (2012). Differences in mitochondrial gene expression profiles, enzyme activities and myosin heavy chain types in yak versus bovine skeletal muscles. Genetics and Molecular Research, 11(3), 2871-2877.																																			1
2012	Rainbow trout (Oncorhynchus mykiss)	B-actin			1	No		1	No	Söyüt, H., Beydemir, Ş., Ceyhun, S. B., Erdoğan, O., & Kaya, E. D. (2012). Changes in carbonic anhydrase activity and gene expression of Hsp70 in rainbow trout (Oncorhynchus mykiss) muscle after exposure to some metals. Turkish Journal of Veterinary and Animal Sciences, 36(5), 499-508.																																			1
2012	Zebrafish (Danio rerio)	B-actin			1	No		6	No	Chang, J., Gui, W., Wang, M., & Zhu, G. (2012). Effects of butachlor on estrogen receptor, vitellogenin and P450 aromatase gene expression in the early life stage of zebrafish. Journal of Environmental Science and Health, Part A, 47(11), 1672-1677.																																			1
2012	Cow	18S			1	No		6	No	XiaoMu, L. et al (2012). Differential gene expression of bovine intramuscular and subcutaneous preadipocytes during differentiation. Animal Science Papers and Reports, 30(2), 121-130.																																			1
2012	Human	Transcription factor II B (TF2B)			1	Yes	3	13	No	Light, A. R., Bateman, L., Jo, D., Hughen, R. W., Vanhaitsma, T. A., White, A. T., & Light, K. C. (2012). Gene expression alterations at baseline and following moderate exercise in patients with Chronic Fatigue Syndrome and Fibromyalgia Syndrome. Journal of Internal Medicine, 271(1), 64-81.																																			0
2012	Human	B-actin			1	No		1	No	Lindskog, E. B., Wettergren, Y., Odin, E., Gustavsson, B., & Derwinger, K. (2012). Thymidine phosphorylase gene expression in stage III colorectal cancer. Clinical Medicine Insights. Oncology, 6, 347.																																			1
2012	Mice	4 genes used			4	Yes	4	85	Yes	Tucker, J. D. et al (2012). Gene expression-based detection of radiation exposure in mice after treatment with granulocyte colony-stimulating factor and lipopolysaccharide. Radiation Research, 177(2), 209-219.																																			2
2013	Sheep	B-actin			1	No		1	No	Ballent, M. et al (2013). P‐glycoprotein in sheep liver and small intestine: gene expression and transport efflux activity. Journal of Veterinary Pharmacology and Therapeutics, 36(6), 576-582.																																			1
2013	Cat	GAPDH			1	No		11	No	Bermingham, E. N., Kittelmann, S., Young, W., Kerr, K. R., Swanson, K. S., Roy, N. C., & Thomas, D. G. (2013). Post-weaning diet affects faecal microbial composition but not selected adipose gene expression in the cat (Felis catus). PloS One, 8(11), e80992.																																			1
2013	Human	GAPDH			1	No		9	No	Teyssier, J. R., Rey, R., Ragot, S., Chauvet-Gelinier, J. C., & Bonin, B. (2013). Correlative gene expression pattern linking RNF123 to cellular stress–senescence genes in patients with depressive disorder: Implication of DRD1 in the cerebral cortex. Journal of Affective Disorders, 151(2), 432-438.																																			1
2013	Human	GAPDH			1	Yes	4	5	Yes	González-Herrera, L., Valenzuela, A., Marchal, J. A., Lorente, J. A., & Villanueva, E. (2013). Studies on RNA integrity and gene expression in human myocardial tissue, pericardial fluid and blood, and its postmortem stability. Forensic Science International, 232(1), 218-228.																																			1
2013	Human	GAPDH			1	No		5	No	Allegra, A., Altomare, R., Curcio, P., Santoro, A., Monte, A. I. L., Mazzola, S., & Marino, A. (2013). Gene expression of stem cells at different stages of ontological human development. European Journal of Obstetrics & Gynecology and Reproductive Biology, 170(2), 381-386.																																			1
2013	Human	GAPDH			1	No		1	No	Lecke, S. B., Morsch, D., & Spritzer, P. M. (2013). Circulating levels and subcutaneous adipose tissue gene expression of pigment epithelium-derived factor in polycystic ovary syndrome and normal women: a case control study. Reproductive Biology and Endocrinology, 11(1), 77.																																			1
2013	Human	18S			1	No		1	No	Moran-Atkin, E., Brody, F., Fu, S. W., & Rojkind, M. (2013). Changes in GIP gene expression following bariatric surgery. Surgical Endoscopy, 27(7), 2492-2497.																																			1
2013	Rat	B-actin			1	No		7	No	Lu, X. (2013). Enantioselective effect of bifenthrin on antioxidant enzyme gene expression and stress protein response in PC12 cells. Journal of Applied Toxicology, 33(7), 586-592.																																			1
2013	Human	18S			1	No		3	No	Chien, W. H. et al (2013). Increased gene expression of FOXP1 in patients with autism spectrum disorders. Molecular Autism, 4(1), 23.																																			1
2013	Mummichog (Fundulus heteroclitus)	arginase II (Arg)			1	No		1	No	Amano, H., Mochida, K., Onduka, T., & Fujii, K. (2013). Molecular Cloning and Gene Expression of Mummichog (Fundulus heteroclitus) Runx2 During Embryogenesis. Zoological Science, 30(12), 1050-1055.																																			0
2013	Human	Abelson (ABL)			1	No		11	No	Brkic, Z. et al (2013). Prevalence of interferon type I signature in CD14 monocytes of patients with Sjögren's syndrome and association with disease activity and BAFF gene expression. Annals of the Rheumatic Diseases, 72(5), 728-735.																																			0
2013	Mummichog (Fundulus heteroclitus)	B-actin			1	No		2	No	Ohkubo, M., Yabu, T., Yamashita, M., & Shimizu, A. (2013). Molecular cloning of two gonadotropin receptors in mummichog Fundulus heteroclitus and their gene expression during follicular development and maturation. General and Comparative Endocrinology, 184, 75-86.																																			1
2013	Dog	GAPDH			1	No		8	No	Xie, X., Wu, H., Zhao, S., Xie, G., Huangfu, X., & Zhao, J. (2013). The effect of platelet-rich plasma on patterns of gene expression in a dog model of anterior cruciate ligament reconstruction. Journal of Surgical Research, 180(1), 80-88.																																			1
2013	Pig	GAPDH			1	Yes	4	2	No	Ferrari, L. et al (2013). Lymphocyte activation as cytokine gene expression and secretion is related to the porcine reproductive and respiratory syndrome virus (PRRSV) isolate after in vitro homologous and heterologous recall of peripheral blood mononuclear cells (PBMC) from pigs vaccinated and exposed to natural infection. Veterinary Immunology and Immunopathology, 151(3), 193-206.																																			1
2013	Human	B-actin			1	No		10	No	Latouche, C., Jowett, J. B., Carey, A. L., Bertovic, D. A., Owen, N., Dunstan, D. W., & Kingwell, B. A. (2013). Effects of breaking up prolonged sitting on skeletal muscle gene expression. Journal of Applied Physiology, 114(4), 453-460.																																			1
2013	Human	GAPDH			1	No		4	No	Hamada, T., Sakai, T., Hiraiwa, H., Nakashima, M., Ono, Y., Mitsuyama, H., & Ishiguro, N. (2013). Surface markers and gene expression to characterize the differentiation of monolayer expanded human articular chondrocytes. Nagoya Journal of Medical Science, 75(1-2), 101-111.																																			1
2013	Cow	B-actin			1	Yes	2	18	No	Goselink, R. M. A., van Baal, J., Widjaja, H. C. A., Dekker, R. A., Zom, R. L. G., De Veth, M. J., & Van Vuuren, A. M. (2013). Effect of rumen-protected choline supplementation on liver and adipose gene expression during the transition period in dairy cattle. Journal of Dairy Science, 96(2), 1102-1116.																																			1
2013	Pig	B-actin			1	No		9	No	Wang, W., Xue, W., Jin, B., Zhang, X., Ma, F., & Xu, X. (2013). Candidate gene expression affects intramuscular fat content and fatty acid composition in pigs. Journal of Applied Genetics, 54(1), 113-118.																																			1
2013	Human	B-actin			1	No		7	No	Mu, X., Ubagai, T., Kikuchi-Ueda, T., Tansho-Nagakawa, S., Nakano, R., Kikuchi, H., & Ono, Y. (2013). Effects of Erythromycin and Rifampicin on Immunomodulatory Gene Expression and Cellular Function in Human Polymorphonuclear Leukocytes. Chemotherapy, 59(6), 395-401.																																			1
2013	Human	GAPDH			1	No		2	No	Zhang, W. et al (2013). Correlation between preferentially expressed antigen of melanoma and tumour necrosis factor-related apoptosis-inducing ligand gene expression in different types of leukaemia patients. Acta Haematologica, 130(4), 297-304.																																			1
2013	Human	B-actin			1	No		1	No	Ghasemali, S. et al (2013). Inhibitory Effects of β-Cyclodextrin-Helenalin Complexes on H-TERT Gene Expression in the T47D Breast Cancer Cell Line-Results of Real Time Quantitative PCR. Asian Pac J Cancer Prev, 14, 6949-53.																																			1
2013	Mice	Tbp (TATA-binding protein)			1	No		8	No	Alvarez-López, M. J. et al (2013). Long-term exercise modulates hippocampal gene expression in senescent female mice. Journal of Alzheimer's Disease, 33(4), 1177-1190.																																			0
2013	Human	GAPDH	human ribosomal protein S9 (RBS9)		2	No		1	No	Rostamizadeh, L. et al (2013). Bcl-2 gene expression in human breast cancers in Iran. Asian Pacific Journal of Cancer Prevention, 14(7), 4209-4214.																																			0
2013	Asian swamp eel (Monopterus albus)	HPRT			1	No		1	No	Li, D. B., Li, C., Shao, S. S., Zhang, G. W., Tang, Y., Zhou, D. G., & Li, X. W. (2013). Effects of Dietary Vitamin D 3 on MHC-II-β Gene Expression in Immune Tissues of Monopterus albus. Journal of Fisheries International, 8(1), 1-6.																																			0
2013	Cow	cyclophilin-A (CYC-A)			1	Yes	3	11	No	Machado, G. M. et al (2013). Morphology, sex ratio and gene expression of Day 14 in vivo and in vitro bovine embryos. Reproduction, Fertility and Development, 25(4), 600-608.																																			0
2013	Human	GAPDH			1	No		10	No	Pappa, K. I., Gazouli, M., Anastasiou, E., Iliodromiti, Z., Antsaklis, A., & Anagnou, N. P. (2013). Circadian clock gene expression is impaired in gestational diabetes mellitus. Gynecological Endocrinology, 29(4), 331-335.																																			1
2013	Human	PGK1 (phosphoglycerate kinase-1)			1	No		10	No	Gerling, M. et al (2013). Aneuploidy-associated gene expression signatures characterize malignant transformation in ulcerative colitis. Inflammatory Bowel Diseases, 19(4), 691-703.																																			0
2014	Peking duck	B-actin	GAPDH		2	No		7	No	Zhang, R. P. et al (2014). Gene expression patterns, and protein metabolic and histological analyses for muscle development in Peking duck. Poultry Science, PS4145.																																			2
2014	Himan	GAPDH			1	No		84	No	Yong, K. J., Milenic, D. E., Baidoo, K. E., & Brechbiel, M. W. (2014). Impact of α-Targeted Radiation Therapy on Gene Expression in a Pre-Clinical Model for Disseminated Peritoneal Disease when Combined with Paclitaxel. PloS One, 9(9), e108511.																																			1
2014	Human	18S			1	No		1	No	Funck, A., Santos, J. C., Silva-Fernandes, I. J., Rabenhorst, S. H., Martinez, C. A., & Ribeiro, M. L. (2014). Effect of MLH1− 93G> A on gene expression in patients with colorectal cancer. Medical Oncology, 31(9), 1-5.																																			1
2014	Human	B-actin	GAPDH		2	No		3	No	Annaratone, L., Medico, E., Rangel, N., Castellano, I., Marchiò, C., Sapino, A., & Bussolati, G. (2014). Search for neuro-endocrine markers (chromogranin A, synaptophysin and VGF) in breast cancers. An integrated approach using immunohistochemistry and gene expression profiling. Endocrine Pathology, 25(3), 219-228.																																			2
2014	Japanese grenadier anchovy (Coilia nasus)	B-actin			1	No		4	No	Du, F., Xu, G., Nie, Z., Xu, P., & Gu, R. (2014). Transcriptome analysis gene expression in the liver of Coilia nasus during the stress response. BMC Genomics, 15(1), 558.																																			1
2014	Rat	GAPDH			1	No		4	No	Jiang, N., Li, H., Sun, Y., Yin, D., Zhao, Q., Cui, S., & Yao, D. (2014). Differential gene expression in proximal and distal nerve segments of rats with sciatic nerve injury during Wallerian degeneration. Neural Regeneration Research, 9(12), 1186.																																			1
2014	Human	GAPDH			1	No		4	No	Galbiatti, A. L. S., Caldas, H. C., Maniglia, J. V., Pavarino, E. C., & Goloni-Bertollo, E. M. (2014). Gene expression profile of 5-fluorouracil metabolic enzymes in laryngeal cancer cell line: Predictive parameters for response to 5-fluorouracil-based chemotherapy. Biomedicine & Pharmacotherapy, 68(5), 515-519.																																			1
2014	Human	GAPDH			1	No		8	No	Liu, T., Du, X., & Sheng, X. (2014). Gene expression changes after ionizing radiation in endothelial cells derived from human endometrial cancer-preliminary outcomes. Archives of Gynecology and Obstetrics, 289(6), 1315-1323.																																			1
2014	Human	B-actin			1	No		1	No	Zhao, W., Niu, K., Liu, W. H., Zhao, J., Jin, Y. M., & Sui, T. T. (2014). Screening effective short interfering RNA/short hairpin RNA for inhibition of human astrovirus ORF2 gene expression in cultured cells. Archives of Virology, 159(5), 1143-1147.																																			1
2014	Rat	Branched chain aminotransferase 1, cytosolic, Bcat1	Actin-related protein 2/3 complex, subunit 4 , Arpc4		2	No		10	No	Tsapakis, E. M., Fernandes, C., Moran‐Gates, T., Basu, A., Sugden, K., Aitchison, K. J., & Tarazi, F. I. (2014). Effects of antidepressant drug exposure on gene expression in the developing cerebral cortex. Synapse, 68(5), 209-220.																																			1
2014	Human	18S			1	No		11	No	Thi, B. M. H. et al (2014). Microarray analysis of cell cycle gene expression in adult human corneal endothelial cells. PloS One, 9(4), e94349.																																			1
2014	Rat	B-actin			1	No		2	No	Weng, S. et al (2014). Continuous cadmium exposure from weaning to maturity induces downregulation of ovarian follicle development-related SCF/c-kit gene expression and the corresponding changes of DNA methylation/microRNA pattern. Toxicology Letters, 225(3), 367-377.																																			1
2014	Human	Abl1 (Abelson murine leukemia viral oncogene homolog 1)			1	No		9	No	Misyurin, V. A. et al (2014). Cancer-testis gene expression profile in human melanoma cell lines. Biochemistry (Moscow) Supplement Series A: Membrane and Cell Biology, 8(3), 240-244.																																			0
2014	Human	GAPDH			1	No		25	No	Gerhard, G. S. et al (2014). Gene expression profiling in subcutaneous, visceral and epigastric adipose tissues of patients with extreme obesity. International Journal of Obesity, 38(3), 371-378.																																			1
2014	Human	B-actin			1	No		1	No	Ling, Y., Shi, X., Wang, Y., Ling, X., & Li, Q. (2014). Down-regulation of thyroid hormone receptor β1 gene expression in gastric cancer involves promoter methylation. Biochemical and Biophysical Research Communications, 444(2), 147-152.																																			1
2014	Cow (Holstein–Friesian dairy cow)	GAPDH	H3F3A (H3 histone family 3A)	RPS9	3	Yes	4	21	No	Sigl, T., Meyer, H. H. D., & Wiedemann, S. (2014). Gene expression analysis of protein synthesis pathways in bovine mammary epithelial cells purified from milk during lactation and short‐term restricted feeding. Journal of Animal Physiology and Animal Nutrition, 98(1), 84-95.																																			0
2014	Cow (Lilu cattle)	B-actin			1	No		3	No	Liu, X. et al (2014). Gene expression profiling of SIRT1, FoxO1, and PPARγ in backfat tissues and subcutaneous adipocytes of Lilu bulls. Meat Science, 96(2), 704-711.																																			1
2014	Human	GAPDH	B-actin	RPL30	3	No		4	No	Talpin, A. et al (2014). Monocyte-derived dendritic cells from HLA-B27+ axial spondyloarthritis (SpA) patients display altered functional capacity and deregulated gene expression. Arthritis Research & Therapy, 16(4), 417.																																			2
2014	Human	GAPDH			1	No		8	No	Hu, P., Chen, W., Bao, J., Jiang, L., & Wu, L. (2014). Cordycepin modulates inflammatory and catabolic gene expression in interleukin-1beta-induced human chondrocytes from advanced-stage osteoarthritis: an in vitro study. International Journal of Clinical and Experimental Pathology, 7(10), 6575.																																			1
2014	Grass carp (Ctenopharyngodon idella (Valenciennes))	β2m (beta2-microglobulin)			1	No		1	No	Yu, H., Yan, Q. G., Wang, Z. B., Lu, Y. J., Xu, M. J., Li, H., & Zhu, X. Q. (2014). MH II‐DAB gene expression in grass carp Ctenopharyngodon idella (Valenciennes) after infection with the ciliate parasite, Ichthyophthirius multifiliis. Journal of Fish Diseases, 37(1), 43-50.																																			0
2014	Human	18S			1	No		4	No	Chamorro, C. I., Zeiai, S., Reinfeldt Engberg, G., Brodin, D., Nordenskjöld, A., & Fossum, M. (2014). A study on proliferation and gene expression in normal human urothelial cells in culture. Tissue Engineering Part A.																																			1
2014	Human	G6PDH (glucose-6-phosphate dehydrogenase),	GAPDH	Actb	3	No		20	No	Cetintas, V. B., Kaymaz, B. T., Aktug, H., Oltulu, F., & Taskiran, D. (2014). Capsaicin induced apoptosis and gene expression dysregulation of human acute lymphoblastic leukemia CCRF-CEM cells. JOURNAL OF THE BALKAN UNION OF ONCOLOGY 19(1): 183-190																																			0
2015	Grass carp (Ctenopharyngodon idella (Valenciennes))	B-actin			1	No		12	No	He, L., Pei, Y., Jiang, Y., Li, Y., Liao, L., Zhu, Z., & Wang, Y. (2015). Global gene expression patterns of grass carp following compensatory growth. BMC Genomics, 16(1), 184.																																			1
2015	Chicken	GAPDH			1	No		2	No	Liu, R., Jin, C., Wang, Z., Wang, Z., Wang, J., & Wang, L. (2015). Effects of manganese deficiency on the microstructure of proximal tibia and OPG/RANKL gene expression in chicks. Veterinary Research Communications, 39(1), 31-37.																																			1
2015	Rat	B-actin			1	No		20	No	Zhang, Y., Wei, G., Wang, Y., Jing, L., & Zhao, Q. (2015). Gene expression profile analysis of rat cerebellum under acute alcohol intoxication. Gene, 557(2), 188-194.																																			1
2015	Human	GAPDH			1	No		6	No	Cattane, N. et al (2015). Altered gene expression in schizophrenia: Findings from transcriptional signatures in fibroblasts and blood. PloS One, 10(2), e0116686.																																			1
2015	Rat	GAPDH	B-actin	cyclophilin A	3	No		5	No	Wakuda, T. et al (2015). Perinatal asphyxia alters neuregulin-1 and COMT gene expression in the medial prefrontal cortex in rats. Progress in Neuro-Psychopharmacology and Biological Psychiatry, 56, 149-154.																																			2
2015	Rat	GAPDH			1	No		6	No	Wang, J. Q., Qi, R. R., Zhou, W., Tang, Y. F., Pan, L. L., & Cai, Y. L. (2015). Differential gene expression profile in the rat caudal vestibular nucleus is associated with individual differences in motion sickness susceptibility. PLoS One, 10(4): e0124203. doi:10.1371/journal.pone.0124203																																			1
2015	Human	GAPDH			1	No		1	No	Allen, T. K., Feng, L., Nazzal, M., Grotegut, C. A., Buhimschi, I. A., & Murtha, A. P. (2015). The effect of progestins on tumor necrosis factor α-induced matrix metalloproteinase-9 activity and gene expression in human primary amnion and chorion cells in vitro. Anesthesia & Analgesia, 120(5), 1085-1094.																																			1
2015	Human	B-actin			1	No		1	No	Allen, T. K., Feng, L., Nazzal, M., Grotegut, C. A., Buhimschi, I. A., & Murtha, A. P. (2015). The effect of progestins on tumor necrosis factor α-induced matrix metalloproteinase-9 activity and gene expression in human primary amnion and chorion cells in vitro. Anesthesia & Analgesia, 120(5), 1085-1094.																																			1
2015	Human	GAPDH			1	No		5	No	van den Kieboom, C. H., Ahout, I. M., Zomer, A., Brand, K. H., de Groot, R., Ferwerda, G., & de Jonge, M. I. (2015). Nasopharyngeal gene expression, a novel approach to study the course of respiratory syncytial virus infection. European Respiratory Journal, 45(3), 718-725																																			1

## Sheet: Sheet4
1
1
1
1
1
1
1
2
1
2
1
3
1
1
2
1
1
1
1
1
1
1
2
1
1.25
0.53161
