# Supplementary material for: With Reference to Reference Genes: A Systematic Review of Endogenous Controls in Gene Expression Studies
Source: PLoS One. 2015 Nov 10;10(11):e0141853. doi: 10.1371/journal.pone.0141853 (PMC4640531; doi:10.1371/journal.pone.0141853)
Supplement: S3 Table — Full details of data extracted and citations for all studies included in LitRev2. (XLSX) [file pone.0141853.s004.xlsx]

## Sheet: Sheet1
Year	No RGs tested	Multiple results results from same paper?	Species	Latin	Species Grouping	Genome available?	GAPDH selected?	ACTB selected?	18S selected?	Notes	DOI	Title
2011	32	FALSE	Human	Homo sapiens	Human	Yes	No	No	No		10.1016/j.jpsychires.2011.06.001	RT-qPCR study on post-mortem brain samples from patients with major psychiatric disorders: Reference genes and specimen characteristics
2013	12	FALSE	Arctic charr	Salvelinus alpinus	Fish	No	No	Yes	NA		10.1371/journal.pone.0066389	Validation of Reference Genes for Expression Studies during Craniofacial Development in Arctic Charr
2011	9	FALSE	Horse	Equus caballus	Mammal livestock	Yes	No	No	No		10.1007/s13258-010-0114-6	Identification of reference genes for normalization of gene expression in thoroughbred and Jeju native horse(Jeju pony) tissues
2008	8	TRUE	Rhesus macaque	Macaca mulatta	Primate	Yes	No	No	NA		10.1186/1471-2199-9-78	Selection of internal reference genes for SYBR green qRT-PCR studies of rhesus monkey (Macaca mulatta) tissues
2008	8	TRUE	Human	Homo sapiens	Human	Yes	Yes	No	NA		As above	"
2011	6	FALSE	Persian sturgeon	Acipenser persicus	Fish	No	No	Yes	NA		10.1016/j.cbpb.2010.12.005	The transcription of l-gulono-gamma-lactone oxidase, a key enzyme for biosynthesis of ascorbate, during development of Persian sturgeon Acipenser persicus
2015	10	FALSE	Human	Homo sapiens	Human	Yes	No	Yes	No		10.3892/mmr.2015.3159	Identification of suitable reference genes for gene expression studies using quantitative polymerase chain reaction in lung cancer in vitro.
2008	11	FALSE	Human	Homo sapiens	Human	Yes	No	No	NA		10.1016/j.jdermsci.2007.10.001	Reference gene selection for real-time rtPCR in human epidermal keratinocytes
2014	51	FALSE	Human	Homo sapiens	Human	Yes	No	No	No		10.1016/j.ygyno.2014.04.012	A high-throughput open-array qPCR gene panel to identify housekeeping genes suitable for myometrium and leiomyoma expression analysis
2013	12	FALSE	Human	Homo sapiens	Human	Yes	No	Yes	No		10.1111/and.12006	Impact of reference gene selection for type 2 cannabinoid receptor gene expression studies in human spermatozoa
2012	4	FALSE	Atlantic salmon	Salmo salar L.	Fish	No	NA	NA	NA		10.1186/1756-0500-5-21	Hepatic reference gene selection in adult and juvenile female Atlantic salmon at normal and elevated temperatures.
2010	8	FALSE	Cow	Bos taurus	Mammal livestock	Yes	No	No	NA		10.1016/j.vetimm.2010.05.006	Validation of endogenous reference genes for RT-qPCR normalisation in bovine lymphoid cells (BL-3) infected with Bovine Viral Diarrhoea Virus (BVDV)
2013	3	FALSE	Human	Homo sapiens	Human	Yes	Sometimes	Sometimes	Sometimes		10.1186/1756-0500-6-285	Housekeeping gene expression stability in reproductive tissues after mitogen stimulation.
2012	7	FALSE	Mouse	Mus musculus	Rodent model	Yes	No	Sometimes	NA		10.1371/journal.pone.0037517	Murine 3T3-L1 Adipocyte Cell Differentiation Model: Validated Reference Genes for qPCR Gene Expression Analysis
2011	8	FALSE	Atlantic cod	Gadus morhua L.	Fish	Yes	No	No	No		10.1186/1756-0500-4-104	Validation of reference genes for quantitative RT-qPCR studies of gene expression in Atlantic cod (Gadus morhua l.) during temperature stress.
2009	8	FALSE	Yellow-necked mouse	Apodemus flavicollis	Mammal other	No	NA	No	No		10.1186/1756-0500-2-264	Validation of internal reference genes for quantitative real-time PCR in a non-model organism, the yellow-necked mouse, Apodemus flavicollis.
2015	5	FALSE	Chicken	Gallus gallus	Bird	Yes	NA	NA	NA		10.1016/j.gene.2015.02.016	Investigating reference genes for quantitative real-time PCR analysis across four chicken tissues
2014	10	FALSE	Yak	Bos grunniens	Mammal livestock	No	No	No	No		10.3168/jds.2012-6437	Selection of suitable reference genes for studying gene expression in milk somatic cell of yak (Bos grunniens) during the lactation cycle
2008	10	FALSE	Human	Homo sapiens	Human	Yes	No	No	No		10.1016/j.jphotobiol.2008.07.010	Reference genes for quantitative real time PCR in UVB irradiated keratinocytes
2012	7	FALSE	Rat	Rattus norvegicus	Rodent model	Yes	Yes	No	No		10.1007/s12031-011-9628-x	Quantification of Gene Expression after Painful Nerve Injury: Validation of Optimal Reference Genes
2013	8	FALSE	Rat	Rattus norvegicus	Rodent model	Yes	Sometimes	Sometimes	NA		10.1371/journal.pone.0071892	Validation of Suitable Reference Genes for Expression Studies in Different Pilocarpine-Induced Models of Mesial Temporal Lobe Epilepsy
2011	7	FALSE	Horse	Equus caballus	Mammal livestock	Yes	Yes	No	NA		10.1186/1471-2199-12-5	Evaluation of suitable reference genes for gene expression studies in bronchoalveolar lavage cells from horses with inflammatory airway disease
2008	12	FALSE	Mouse	Mus musculus	Rodent model	Yes	No	No	No		10.1186/1750-1326-3-17	Optimisation of region-specific reference gene selection and relative gene expression analysis methods for pre-clinical trials of Huntington's disease
2015	30	FALSE	Human	Homo sapiens	Human	Yes	No	No	No		10.3892/mmr.2014.3108	RPL13A as a reference gene for normalizing mRNA transcription of ovarian cancer cells with paclitaxel and 10-hydroxycamptothecin treatments
2012	6	FALSE	Human	Homo sapiens	Human	Yes	Yes	NA	No		10.1134/S0026893312010049	Selection of Reliable Reference Genes for qRT-PCR Analysis in Human Non-Cancerous Gastric Tissue
2009	6	FALSE	Mouse	Mus musculus	Rodent model	Yes	Sometimes	NA	Sometimes		10.1007/s12031-008-9128-9	Selection of Reference Genes for Quantitative Real-time RT-PCR Studies in Mouse Brain
2006	6	FALSE	Horse	Equus caballus	Mammal livestock	Yes	NA	Yes	NA		10.1186/1472-6750-6-24	Selection of a set of reliable reference genes for quantitative real-time PCR in normal equine skin and in equine sarcoids
2008	8	FALSE	Rat	Rattus norvegicus	Rodent model	Yes	No	No	No		10.1002/syn.20496	Reference genes for normalization: A study of rat brain tissue
2013	8	TRUE	Cow	Bos taurus	Mammal livestock	Yes	NA	NA	NA		10.1017/S1751731113000475	Selection of reference genes for quantitative real-time PCR normalisation in adipose tissue, muscle, liver and mammary gland from ruminants
2013	8	TRUE	Goat	Capra aegagrus hircus	Mammal livestock	No	NA	NA	NA		As above	"
2011	10	FALSE	Cow	Bos taurus	Mammal livestock	Yes	No	Sometimes	No		10.3168/jds.2010-3859	Technical note: Validation of candidate reference genes for normalization of quantitative PCR in bovine mammary epithelial cells responding to inflammatory stimuli
2009	8	FALSE	Atlantic salmon	Salmo salar L.	Fish	No	NA	No	No		10.1186/1471-2199-10-80	Selection of reference genes for expression studies with fish myogenic cell cultures
2010	10	TRUE	Human	Homo sapiens	Human	Yes	No	No	No		10.1186/1471-2199-11-22	Reference gene alternatives to Gapdh in rodent and human heart failure gene expression studies
2010	10	TRUE	Mouse	Mus musculus	Rodent model	Yes	Yes	No	No		As above	"
2010	10	TRUE	Rat	Rattus norvegicus	Rodent model	Yes	No	No	No		As above	"
2006	9	FALSE	Dog	Canis lupus familiaris	Mammal other	Yes	No	No	NA		10.1016/j.ab.2006.06.001	Development and evaluation of canine reference genes for accurate quantification of gene expression
2013	3	FALSE	Capuchin monkey	Cebus apella	Primate	No	No	NA	NA		10.1017/S0967199411000748	Validation of reference genes for ovarian tissue from capuchin monkeys (Cebus apella)
2010	4	FALSE	Human	Homo sapiens	Human	Yes	Yes	Yes	NA		10.1186/1471-2199-11-26	Validation of endogenous controls for gene expression studies in peripheral lymphocytes from war veterans with and without PTSD
2012	6	FALSE	Mouse	Mus musculus	Rodent model	Yes	No	No	NA		10.1111/j.1478-3231.2012.02813.x	The housekeeping gene YWHAZ remains stable in a model of developmentally primed non-alcoholic fatty liver disease
2011	6	FALSE	Human	Homo sapiens	Human	Yes	sometimes	No	NA		10.1016/j.jbiotec.2011.09.018	Reference gene validation for qPCR on normoxia- and hypoxia-cultured human dermal fibroblasts exposed to UVA: Is beta-actin a reliable normalizer for photoaging studies?
2013	6	FALSE	Horse	Equus caballus	Mammal livestock	Yes	Yes	No	NA		10.1186/1746-6148-9-240	Expression of inflammation-related genes is associated with adipose tissue location in horses
2013	10	FALSE	Cow	Bos taurus	Mammal livestock	Yes	No	No	NA		10.1016/j.vetimm.2013.03.004	Evaluation of reference genes for qRT-PCR gene expression studies in whole blood samples from healthy and leukemia-virus infected cattle
2014	12	FALSE	Human	Homo sapiens	Human	Yes	No	Yes	No		10.1371/journal.pone.0095974	The Use of Laser Microdissection in the Identification of Suitable Reference Genes for Normalization of Quantitative Real-Time PCR in Human FFPE Epithelial Ovarian Tissue Samples
2012	11	FALSE	Human	Homo sapiens	Human	Yes	No	No	NA		10.1016/j.bbrc.2012.09.066	Critical selection of internal control genes for quantitative real-time RT-PCR studies in lipopolysaccharide-stimulated human THP-1 and K562 cells
2008	9	FALSE	Horse	Equus caballus	Mammal livestock	Yes	No	No	No		10.1186/1471-2199-9-49	Exercise induced stress in horses: Selection of the most stable reference genes for quantitative RT-PCR normalization
2013	14	FALSE	Mouse	Mus musculus	Rodent model	Yes	No	No	NA		10.1016/j.alcohol.2012.12.003	Identification of cell-specific patterns of reference gene stability in quantitative reverse-transcriptase polymerase chain reaction studies of embryonic, placental and neural stem models of prenatal ethanol exposure
2007	8	FALSE	Human	Homo sapiens	Human	Yes	Yes	No	NA		10.1186/1471-2172-8-20	Successful downstream application of the Paxgene Blood RNA system from small blood samples in paediatric patients for quantitative PCR analysis
2011	12	FALSE	Human	Homo sapiens	Human	Yes	No	No	No		10.1016/j.bcp.2011.03.004	Critical selection of reliable reference genes for gene expression study in the HepaRG cell line
2011	10	FALSE	Rat	Rattus norvegicus	Rodent model	Yes	NA	No	NA		10.1152/physiolgenomics.00109.2010	Pitfalls in target mRNA quantification for real-time quantitative RT-PCR in overload-induced skeletal muscle hypertrophy
2010	9	FALSE	Rat	Rattus norvegicus	Rodent model	Yes	No	No	NA		10.1016/j.ab.2010.07.021	Microarray-driven validation of reference genes for quantitative real-time polymerase chain reaction in a rat vocal fold model of mucosal injury
2012	5	FALSE	Human	Homo sapiens	Human	Yes	Yes	No	NA		J Med Assoc Thai 95 Suppl 3:S36-40.	Validation of appropriate reference genes for gene expression studies in human thyroid gland using real-time RT-PCR.
2012	9	FALSE	Human	Homo sapiens	Human	Yes	Yes	No	No		10.1371/journal.pone.0032265	Validation of Reference Genes for the Relative Quantification of Gene Expression in Human Epicardial Adipose Tissue
2011	10	FALSE	Human	Homo sapiens	Human	Yes	No	No	No		10.1002/jcp.22725	Evaluation and Identification of Reliable Reference Genes for Pharmacogenomics, Toxicogenomics, and Small RNA Expression Analysis
2013	9	FALSE	Human	Homo sapiens	Human	Yes	No	No	No		10.1371/journal.pone.0067360	Validation of Reliable Reference Genes for Real-Time PCR in Human Umbilical Vein Endothelial Cells on Substrates with Different Stiffness
2009	5	FALSE	Rat	Rattus norvegicus	Rodent model	Yes	Sometimes	No	NA		10.1080/00016480802311015	Identifying stable reference genes for evaluation of antioxidative enzyme gene expression in auditory cortex and cochlea of young and old Fischer 344 rats
2014	5	FALSE	Human	Homo sapiens	Human	Yes	Yes	No	NA		10.1097/PDM.0b013e318299cc14	Selection of Referent Transcript for Normalization of Gene Expression in Cervical Cytology Samples
2010	9	FALSE	Human	Homo sapiens	Human	Yes	No	No	NA		10.1002/jcb.22518	Validation and Application of Normalization Factors for Gene Expression Studies in Rubella Virus-Infected Cell Lines With Quantitative Real-Time PCR
2011	12	FALSE	Dog	Canis lupus familiaris	Mammal other	Yes	No	No	No		10.1292/jvms.11-0050	Suitable Reference Genes for Quantitative Real-Time RT-PCR in Total RNA Extracted from Canine Whole Blood Using the PAXgene (TM) System
2013	7	TRUE	Pig	Sus scrofa	Mammal livestock	Yes	No	No	NA		10.1007/s12033-012-9604-x	Determination and Validation of Reference Gene Stability for qPCR Analysis in Polysaccharide Hydrogel-Based 3D Chondrocytes and Mesenchymal Stem Cell Cultural Models
2013	6	TRUE	Rabbit	Oryctolagus cuniculus	Mammal other	Yes	NA	NA	NA		As above	"
2011	12	FALSE	Human	Homo sapiens	Human	Yes	No	No	No		10.1007/s10616-011-9383-4	UBC and YWHAZ as suitable reference genes for accurate normalisation of gene expression using MCF7, HCT116 and HepG2 cell lines
2008	6	FALSE	Human	Homo sapiens	Human	Yes	Sometimes	NA	NA		10.1186/1471-2407-8-350	Validation of putative reference genes for gene expression studies in human hepatocellular carcinoma using real-time quantitative RT-PCR
2013	9	FALSE	Pig	Sus scrofa	Mammal livestock	Yes	Sometimes	NA	NA		10.1186/1756-0500-6-56	Evaluation of suitable reference genes for gene expression studies in porcine PBMCs in response to LPS and LTA.
2012	9	FALSE	Pig	Sus scrofa	Mammal livestock	Yes	No	NA	NA		10.1186/1756-0500-5-107	Evaluation of suitable reference genes for gene expression studies in porcine alveolar macrophages in response to LPS and LTA.
2009	12	FALSE	Human	Homo sapiens	Human	Yes	No	No	No		10.1016/j.placenta.2009.09.002	Measurement of Housekeeping Genes in Human Placenta
2011	6	FALSE	Human	Homo sapiens	Human	Yes	No	No	No		10.1111/j.1478-3231.2010.02374.x	Expression of common housekeeping genes is affected by disease in human hepatitis C virus-infected liver
2010	7	FALSE	Rat	Rattus norvegicus	Rodent model	Yes	Sometimes	NA	NA		10.1186/1471-2199-11-7	Reference genes for normalising gene expression data in collagenase-induced rat intracerebral haemorrhage
2008	8	FALSE	Human	Homo sapiens	Human	Yes	Sometimes	NA	NA		10.1186/1471-2199-9-46	Identification of valid reference genes for the normalization of RT qPCR gene expression data in human brain tissue
2011	8	FALSE	Turbot	Scophthalmus maximus	Fish	No	Sometimes	Sometimes	Sometimes		10.1016/j.fsi.2010.12.028	Determination of internal controls for quantitative real time RT-PCR analysis of the effect of Edwardsiella tarda infection on gene expression in turbot (Scophthalmus maximus).
2013	32	FALSE	Rat	Rattus norvegicus	Rodent model	Yes	No	No	No		10.3109/07435800.2012.723294	Extensive Sex- and/or Hormone-Dependent Expression of Rat Housekeeping Genes
2008	8	FALSE	Human	Homo sapiens	Human	Yes	Yes	No	NA		10.1128/CVI.00074-08	Validation of reference genes in cervical cell samples from human papillomavirus-infected and -uninfected women for quantitative reverse transcription-PCR assays
2008	5	FALSE	Chicken	Gallus gallus	Bird	Yes	No	No	NA		10.1016/j.vetimm.2007.12.002	Identification and validation of housekeeping genes as internal control for gene expression in an intravenous LPS inflammation model in chickens
2006	12	FALSE	Human	Homo sapiens	Human	Yes	No	No	NA		10.1007/BF03256458	Comparison of 12 reference genes for normalization of gene expression levels in Epstein-Barr virus-transformed lymphoblastoid cell lines and fibroblasts
2011	8	FALSE	Barramundi	Lates calcarifer	Fish	No	No	NA	No		10.1007/s10126-010-9277-z	Normalizing RT-qPCR Data: Are We Getting the Right Answers? An Appraisal of Normalization Approaches and Internal Reference Genes from a Case Study in the Finfish Lates calcarifer
2011	23	FALSE	Mouse	Mus musculus	Rodent model	Yes	No	NA	NA		10.1186/1756-0500-4-443	Evaluation of glyceraldehyde-3-phosphate, prolylpeptidyl isomerase A, and a set of stably expressed genes as reference mRNAs in urate crystal inflammation.
2013	6	FALSE	Rat	Rattus norvegicus	Rodent model	Yes	Yes	No	NA		10.1016/j.chemosphere.2013.05.073	Early life permethrin treatment leads to long-term cardiotoxicity.
2011	10	TRUE	Mouse	Mus musculus	Rodent model	Yes	Sometimes	Sometimes	Sometimes		10.3109/15368378.2011.608869	Selection of suitable reference genes from bone cells in large gradient high magnetic field based on GeNorm algorithm
2011	10	TRUE	Human	Homo sapiens	Human	Yes	Sometimes	Sometimes	Sometimes		As above	"
2012	8	FALSE	Human	Homo sapiens	Human	Yes	No	NA	NA		10.1016/j.placenta.2012.09.007	Revisiting the housekeeping genes of human placental development and insufficiency syndromes
2009	10	FALSE	Human	Homo sapiens	Human	Yes	No	No	NA		10.1097/PDM.0b013e31817c1ae2	Selection of Reference Genes for Normalization of qRT-PCR Data Derived From FFPE Breast Tumors
2014	10	FALSE	Human	Homo sapiens	Human	Yes	No	Yes	No		10.1007/s12263-014-0398-2	Immunomodulatory activity of two potential probiotic strains in LPS-stimulated HT-29 cells
2012	4	FALSE	Rat	Rattus norvegicus	Rodent model	Yes	NA	No	NA		10.2298/ABS1204247E	SELECTION OF REFERENCE GENES FOR NORMALIZATION OF REAL-TIME PCR DATA IN VISCERAL ADIPOSE TISSUE OF FEMALE RATS ON A FRUCTOSE-ENRICHED DIET
2012	7	FALSE	Rat	Rattus norvegicus	Rodent model	Yes	Yes	No	No		10.1152/physiolgenomics.00004.2012	Per-unit-living tissue normalization of real-time RT-PCR data in ischemic rat hearts
2014	17	FALSE	Human	Homo sapiens	Human	Yes	No	No	NA	Large study showing RPS genes more stable in general	10.1371/journal.pone.0093341	Identification of Novel Reference Genes Based on MeSH Categories
2006	10	FALSE	Dog	Canis lupus familiaris	Mammal other	Yes	No	No	No		10.1354/vp.43-6-934	Selection of reference genes for quantitative real-time PCR analysis in canine mammary tumors using the GeNorm algorithm
2011	10	FALSE	Mouse	Mus musculus	Rodent model	Yes	no	no	NA		10.1371/journal.pone.0023793	Importance of Suitable Reference Gene Selection for Quantitative Real-Time PCR: Special Reference to Mouse Myocardial Infarction Studies
2011	6	FALSE	Pig	Sus scrofa	Mammal livestock	Yes	sometimes	Sometimes	NA		10.1016/j.vetimm.2011.01.005	Stability of expression of reference genes in porcine peripheral blood mononuclear and dendritic cells
2011	6	FALSE	Human	Homo sapiens	Human	Yes	NA	NA	NA		10.1186/1756-0500-4-324	Identification of Phosphoglycerate Kinase 1 (PGK1) as a reference gene for quantitative gene expression measurements in human blood RNA.
2012	5	FALSE	Chicken	Gallus gallus	Bird	Yes	Yes	No	No		10.3923/javaa.2012.3064.3067	Evaluation of the Suitability of Five Housekeeping Genes as Internal Control for Quantitative Real-Time RT-PCR Assays in Chickens Acutely Infected with IBV M41 Strain
2012	6	FALSE	Rat	Rattus norvegicus	Rodent model	Yes	NA	Sometimes	NA		10.1170/193	APPROPRIATE REFERENCE GENE SELECTION FOR REAL-TIME PCR DATA NORMALIZATION DURING RAT MESENCHYMAL STEM CELL DIFFERENTIATION
2010	10	FALSE	Pig	Sus scrofa	Mammal livestock	Yes	No	No	NA		10.1016/j.jbiotec.2010.09.949	Selection of reference genes for gene expression studies in porcine skeletal muscle using SYBR green qPCR
2008	6	FALSE	Atlantic halibut	Hippoglossus hippoglossus L.	Fish	No	No	Yes	No		10.1016/j.cbpb.2008.01.003	Selection of suitable reference genes for real-time PCR studies of Atlantic halibut development
2012	5	FALSE	Human	Homo sapiens	Human	Yes	No	No	NA		10.1007/s12033-011-9425-3	Selection of Suitable Reference Genes for Quantitative Real-Time PCR in Apoptosis-Induced MCF-7 Breast Cancer Cells
2011	5	FALSE	Goat	Capra aegagrus hircus	Mammal livestock	No	Sometimes	No	Sometimes		10.1016/j.smallrumres.2010.08.008	Reference gene selection for quantitative real-time PCR normalization: Application in the caprine mammary gland
2009	9	FALSE	Human	Homo sapiens	Human	Yes	No	No	No		10.1186/1471-2199-10-94	Validation of suitable house keeping genes for hypoxia-cultured human chondrocytes
2013	12	FALSE	Human	Homo sapiens	Human	Yes	No	No	No		10.1134/S0026893313020064	Identification of endogenous control genes for gene expression studies in peripheral blood of patients with coronary artery disease
2010	20	TRUE	Human	Homo sapiens	Human	Yes	Yes	No	No		10.1016/j.tiv.2010.08.007	Validation of reference gene stability for APAP hepatotoxicity studies in different in vitro systems and identification of novel potential toxicity biomarkers
2010	7	TRUE	Rat	Rattus norvegicus	Rodent model	Yes	No	No	Yes		As above	"
2011	6	FALSE	Human	Homo sapiens	Human	Yes	Sometimes	Sometimes	No		10.1038/bjc.2011.53	Inhibin/activin expression in human and rodent liver: subunits alpha and beta B as new players in human hepatocellular carcinoma?
2011	7	FALSE	Goat	Capra aegagrus hircus	Mammal livestock	No	No	Yes	No		10.1017/S0967199410000080	Stability of housekeeping genes and expression of locally produced growth factors and hormone receptors in goat preantral follicles
2010	20	FALSE	Human	Homo sapiens	Human	Yes	No	No	No		10.1093/abbs/gmq062	Identification of genes for normalization of quantitative real-time PCR data in ovarian tissues
2009	6	FALSE	Human	Homo sapiens	Human	Yes	No	No	No		10.1186/1471-2407-9-49	Suitable reference genes for real-time PCR in human HBV-related hepatocellular carcinoma with different clinical prognoses
2013	4	FALSE	Fine flounder	Paralichthys adspersus	Fish	No	NA	No	Yes		10.1007/s10695-012-9739-5	Isolation and selection of suitable reference genes for real-time PCR analyses in the skeletal muscle of the fine flounder in response to nutritional status: assessment and normalization of gene expression of growth-related genes
2013	8	FALSE	Common marmoset	Callithrix jacchus	Primate	Yes	Sometimes	Sometimes	Sometimes		10.1371/journal.pone.0056296	Immune-Related Gene Expression Profile in Laboratory Common Marmosets Assessed by an Accurate Quantitative Real-Time PCR Using Selected Reference Genes
2014	10	FALSE	Rat	Rattus norvegicus	Rodent model	Yes	No	NA	No		10.1371/journal.pone.0105601	Identification and Validation of Suitable Housekeeping Genes for Normalizing Quantitative Real-Time PCR Assays in Injured Peripheral Nerves
2008	5	FALSE	Human	Homo sapiens	Human	Yes	No	No	NA		10.1007/s00432-008-0369-3	Selection of reference genes for real-time PCR in human hepatocellular carcinoma tissues
2012	12	FALSE	Human	Homo sapiens	Human	Yes	No	No	No		10.3390/ijms13032810	Variation in Stability of Endogenous Reference Genes in Fallopian Tubes and Endometrium from Healthy and Ectopic Pregnant Women
2006	3	FALSE	Mouse	Mus musculus	Rodent model	Yes	No	No	No	compared to jellyfish cDNA as an in-vitro control	10.2144/000112052	Comparison of in vitro and in vivo reference genes for internal standardization of real-time PCR data
2014	4	FALSE	Human	Homo sapiens	Human	Yes	Yes	Yes	NA		10.1371/journal.pone.0111021	Quantifying mRNA and MicroRNA with qPCR in Cervical Carcinogenesis: A Validation of Reference Genes to Ensure Accurate Data
2014	6	FALSE	Mouse	Mus musculus	Rodent model	Yes	Yes	Yes	NA		10.1007/s00438-014-0877-6	Identification and validation of suitable reference genes for RT-qPCR analysis in mouse testis development
2005	8	FALSE	Cow	Bos taurus	Mammal livestock	Yes	Yes	No	No		10.1186/1471-213X-5-27	Selection of reference genes for quantitative real-time PCR in bovine preimplantation embryos
2009	6	FALSE	Human	Homo sapiens	Human	Yes	No	NA	NA		10.1097/PDM.0b013e3181a06f42	Validation of Putative Reference Genes for Normalization of Q-RT-PCR Data From Paraffin-embedded Lymphoid Tissue
2009	6	FALSE	Human	Homo sapiens	Human	Yes	No	NA	NA		Acta Biochim. Pol. 56 (2):307-316	Reference genes for gene expression studies on non-small cell lung cancer
2014	12	FALSE	Mouse	Mus musculus	Rodent model	Yes	No	No	No		10.1371/journal.pone.0098956	Selection and Expression Profiles of Reference Genes in Mouse Preimplantation Embryos of Different Ploidies at Various Developmental Stages
2009	10	FALSE	Rat	Rattus norvegicus	Rodent model	Yes	No	NA	No		10.1186/1471-2199-10-57	Validation of housekeeping genes for quantitative real-time PCR in in-vivo and in-vitro models of cerebral ischaemia
2010	10	FALSE	Human	Homo sapiens	Human	Yes	No	No	NA	initial microarray screen of 14112 genes	10.1038/aps.2010.115	Selection of reliable reference genes for gene expression study in nasopharyngeal carcinoma
2009	18	FALSE	Human	Homo sapiens	Human	Yes	No	Yes	NA		10.3727/096504009788428460	Identification of Endogenous Reference Genes for qRT-PCR Analysis in Normal Matched Breast Tumor Tissues
2009	5	FALSE	Atlantic halibut	Hippoglossus hippoglossus L.	Fish	No	NA	No	Yes		10.1016/j.cbpb.2008.09.083	Expression of growth-related genes in muscle during fasting and refeeding of juvenile Atlantic halibut, Hippoglossus hippoglossus L.
2009	12	FALSE	Mouse	Mus musculus	Rodent model	Yes	Yes	No	No		10.1016/j.jaci.2009.06.026	Induction of a disintegrin and metalloprotease 33 during embryonic lung development and the influence of IL-13 or maternal allergy
2010	8	FALSE	Mouse	Mus musculus	Rodent model	Yes	Yes	No	NA		10.4238/vol9-1gmr724	Selection and use of reference genes in mouse mammary glands
2012	5	FALSE	Human	Homo sapiens	Human	Yes	sometimes	Sometimes	NA		10.1016/j.bbrc.2012.09.009	Selection of valid reference genes for expression studies of hepatic cell lines under IFN-alpha treatment
2008	12	FALSE	Human	Homo sapiens	Human	Yes	No	No	No		10.1183/09031936.00129107	Selection of housekeeping genes for real-time PCR in atopic human bronchial epithelial cells
2013	10	FALSE	Rat	Rattus norvegicus	Rodent model	Yes	Sometimes	Sometimes	No		10.1016/j.neuro.2013.08.009	Methamphetamine alters reference gene expression in nigra and striatum of adult rat brain
2013	32	FALSE	Human	Homo sapiens	Human	Yes	No	No	No		10.1371/journal.pone.0054132	Identification of Reference Genes for Quantitative RT-PCR in Ascending Aortic Aneurysms
2008	9	FALSE	Three-spined stickleback	Gasterosteus aculeatus	Fish	Yes	Sometimes	Sometimes	NA		10.1186/1471-2199-9-18	Housekeeping genes for quantitative expression studies in the three-spined stickleback Gasterosteus aculeatus
2010	7	FALSE	Cow	Bos taurus	Mammal livestock	Yes	Yes	No	No		10.1111/j.1439-0396.2010.01002.x	Putative reference genes for gene expression studies in propionate and beta-hydroxybutyrate treated bovine adipose tissue explants
2010	16	FALSE	Human	Homo sapiens	Human	Yes	No	No	No		10.1038/oby.2009.374	IPO8 and FBXL10: New Reference Genes for Gene Expression Studies in Human Adipose Tissue
2011	10	FALSE	Rat	Rattus norvegicus	Rodent model	Yes	NA	No	Sometimes		10.1016/j.tvjl.2010.09.002	Identification of stable and oestrus cycle-independent housekeeping genes in the rat mammary gland and other tissues
2014	10	FALSE	Dog	Canis lupus familiaris	Mammal other	Yes	No	NA	Yes		10.1016/j.vetimm.2014.03.003	Expression profiling of pattern recognition receptors and selected cytokines in miniature dachshunds with inflammatory colorectal polyps
2008	12	TRUE	Senegalese sole	Solea senegalensis	Fish	No	Yes	No	No		10.1186/1471-2199-9-28	Selection of housekeeping genes for gene expression studies in larvae from flatfish using real-time PCR
2008	12	TRUE	Atlantic halibut	Hippoglossus hippoglossus L.	Fish	No	No	No	No		As above	"
2014	7	FALSE	Human	Homo sapiens	Human	Yes	No	No	No		10.3109/02656736.2014.906048	Evaluation of reference genes for human chondrocytes cultured in several different thermal environments
2013	12	FALSE	Human	Homo sapiens	Human	Yes	No	NA	No		10.1371/journal.pone.0059180	Careful Selection of Reference Genes Is Required for Reliable Performance of RT-qPCR in Human Normal and Cancer Cell Lines
2013	32	FALSE	Human	Homo sapiens	Human	Yes	No	No	No	PDF from authors	10.1002/btpr.1747	Comparative analysis of reference gene stability in human mesenchymal stromal cells during osteogenic differentiation
2014	11	FALSE	Human	Homo sapiens	Human	Yes	sometimes	Sometimes	NA		10.1371/journal.pone.0115592	Reference Gene Selection for qPCR Is Dependent on Cell Type Rather than Treatment in Colonic and Vaginal Human Epithelial Cell Lines
2007	8	FALSE	Cow	Bos taurus	Mammal livestock	Yes	Yes	No	No		10.3168/jds.2006-640	Housekeeping gene expression in bovine liver is affected by physiological state, feed intake, and dietary treatment
2014	8	FALSE	Goat	Capra aegagrus hircus	Mammal livestock	No	No	No	No	5-8 RGs tested	10.1016/j.gene.2014.07.063	The validation of housekeeping genes as a reference in quantitative Real Time PCR analysis Application in the milk somatic cells and frozen whole blood of goats infected with caprine arthritis encephalitis virus
2014	10	FALSE	Mouse	Mus musculus	Rodent model	Yes	No	Sometimes	Sometimes		10.1186/1756-0500-7-675	Evaluation of reference genes in mouse preimplantation embryos for gene expression studies using real-time quantitative RT-PCR (RT-qPCR).
2013	7	FALSE	Domestic goose	Anser anser domestica	Bird	No	Sometimes	Sometimes	Sometimes		10.5713/ajas.2012.12417	Selection of Reliable Reference Genes for Real-time qRT-PCR Analysis of Zi Geese (Anser anser domestica) Gene Expression
2010	11	FALSE	Human	Homo sapiens	Human	Yes	No	No	No		10.1186/1471-2199-11-103	The Renilla luciferase gene as a reference gene for normalization of gene expression in transiently transfected cells
2007	16	FALSE	Human	Homo sapiens	Human	Yes	No	Sometimes	No		10.1016/j.brainres.2006.11.026	Validation of endogenous controls for quantitative gene expression analysis: Application on brain cortices of human chronic alcoholics
2014	5	FALSE	Pig	Sus scrofa	Mammal livestock	Yes	No	No	NA		10.1016/S2095-3119(13)60574-2	Heat Stress Upregulates the Expression of TLR4 and Its Alternative Splicing Variant in Bama Miniature Pigs
2011	6	FALSE	Pig	Sus scrofa	Mammal livestock	Yes	No	No	No		10.1016/j.vetimm.2011.07.004	Selection of reference genes for gene expression studies in PBMC from Bama miniature pig under heat stress
2014	5	FALSE	Rat	Rattus norvegicus	Rodent model	Yes	Sometimes	Sometimes	No		10.1371/journal.pone.0109902	Validation of Housekeeping Genes in the Brains of Rats Submitted to Chronic Intermittent Hypoxia, a Sleep Apnea Model
2009	6	TRUE	Atlantic salmon	Salmo salar L.	Fish	No	No	No	No		10.1016/j.jviromet.2009.07.003	Reference genes evaluated for use in infectious pancreatic necrosis virus real-time RT-qPCR assay applied during different stages of an infection
2009	4	TRUE	Chinook salmon	Oncorhynchus tshawytscha	Fish	No	NA	Yes	No		As above	"
2007	10	FALSE	Human	Homo sapiens	Human	Yes	No	No	NA		10.1186/1471-2199-8-47	In search of suitable reference genes for gene expression studies of human renal cell carcinoma by real-time PCR
2014	7	FALSE	Cat	Felis catus	Mammal other	Yes	No	Sometimes	NA		10.1016/j.repbio.2014.04.003	Validation of reference genes in the feline endometrium
2009	14	FALSE	Cow	Bos taurus	Mammal livestock	Yes	No	No	No		10.3168/jds.2008-1655	Identification of internal control genes for quantitative polymerase chain reaction in mammary tissue of lactating cows receiving lipid supplements
2005	10	FALSE	Rat	Rattus norvegicus	Rodent model	Yes	No	Yes	NA		10.1016/j.bbrc.2005.02.118	Circadian expression of clock genes and clock-controlled genes in the rat retina
2013	16	FALSE	Buffalo	Bubalus bubalis	Mammal livestock	No	No	No	No		10.5402/2013/735053	Identification of Appropriate Reference Genes for qRT-PCR Analysis of Heat-Stressed Mammary Epithelial Cells in Riverine Buffaloes (Bubalus bubalis).
2011	8	FALSE	Horse	Equus caballus	Mammal livestock	Yes	Yes	NA	No		10.1016/j.anireprosci.2011.02.019	Rating of putative housekeeping genes for quantitative gene expression analysis in cyclic and early pregnant equine endometrium
2009	10	FALSE	Cat	Felis catus	Mammal other	Yes	sometimes	Sometimes	sometimes		10.1186/1471-2199-10-106	Quantitative TaqMan (R) real-time PCR assays for gene expression normalisation in feline tissues
2010	9	FALSE	Human	Homo sapiens	Human	Yes	Yes	No	NA		10.1186/1471-2199-11-12	Identification of endogenous control genes for normalisation of real-time quantitative PCR data in colorectal cancer
2007	9	FALSE	Human	Homo sapiens	Human	Yes	No	NA	NA		10.1152/physiolgenomics.00251.2006	GeneChip, geNorm, and gastrointestinal tumors: novel reference genes for real-time PCR
2014	4	FALSE	Human	Homo sapiens	Human	Yes	NA	No	NA		10.1007/s12094-013-1058-5	Selecting housekeeping genes as references for the normalization of quantitative PCR data in breast cancer
2011	6	FALSE	Rat	Rattus norvegicus	Rodent model	Yes	sometimes	No	No		10.1186/1756-0500-4-440	Reference gene validation for qPCR in rat carotid body during postnatal development.
2013	11	TRUE	Buffalo	Bubalus bubalis	Mammal livestock	No	No	No	NA		10.1016/j.mcp.2013.02.003	Selection of stable reference genes in heat stressed peripheral blood mononuclear cells of tropically adapted Indian cattle and buffaloes
2013	11	TRUE	Sahiwal cattle	Bos indicus	Mammal livestock	No	No	No	NA		As above	"
2011	6	FALSE	Horse	Equus caballus	Mammal livestock	Yes	Yes	Sometimes	Sometimes	4-6 RGs tested	10.1186/1756-0500-4-120	Expression stability of putative reference genes in equine endometrial, testicular, and conceptus tissues.
2013	13	FALSE	Human	Homo sapiens	Human	Yes	No	No	NA		10.1186/1757-2215-6-60	Normalizing to GADPH jeopardises correct quantification of gene expression in ovarian tumours-IPO8 and RPL4 are reliable reference genes
2011	8	FALSE	Atlantic salmon	Salmo salar L.	Fish	No	Yes	No	No		10.1016/j.aquaculture.2011.05.038	Candidate reference genes for quantitative real-time PCR (qPCR) assays during development of a diet-related enteropathy in Atlantic salmon (Salmo salar L.) and the potential pitfalls of uncritical use of normalization software tools
2010	10	FALSE	Mouse	Mus musculus	Rodent model	Yes	sometimes	No	Sometimes		10.1186/1471-2199-11-60	Determination of reference genes for circadian studies in different tissues and mouse strains
2012	5	FALSE	Human	Homo sapiens	Human	Yes	NA	NA	NA		10.1016/j.clinbiochem.2012.01.001	Identification of suitable reference genes for gene expression measurement in uterine sarcoma and carcinosarcoma tumors
2013	7	FALSE	Human	Homo sapiens	Human	Yes	No	No	Yes		10.1134/S0003683813090032	Evaluation of Potential Reference Genes for qRT-PCR Data Normalization in HeLa Cells
2008	10	FALSE	Human	Homo sapiens	Human	Yes	No	No	NA		10.1186/1471-2199-9-69	PSMB2 and RPL32 are suitable denominators to normalize gene expression profiles in bronchoalveolar cells
2014	15	FALSE	Human	Homo sapiens	Human	Yes	No	No	NA		10.1097/MIB.0000000000000067	Expression Stability of Common Housekeeping Genes Is Differently Affected by Bowel Inflammation and Cancer: Implications for Finding Suitable Normalizers for Inflammatory Bowel Disease Studies
2007	7	FALSE	Pig	Sus scrofa	Mammal livestock	Yes	Yes	No	Yes		10.1186/1471-213X-7-58	Validation of reference genes for quantitative RT-PCR studies in porcine oocytes and preimplantation embryos
2011	10	FALSE	Human	Homo sapiens	Human	Yes	No	No	No		10.1371/journal.pone.0022301	Validation of Endogenous Control Genes for Gene Expression Studies on Human Ocular Surface Epithelium
2012	6	FALSE	Buffalo	Bubalus bubalis	Mammal livestock	No	Yes	NA	Yes		10.1111/j.1439-0531.2012.01998.x	Identification of Stable Reference Genes for Gene Expression Studies Using Quantitative Real Time PCR in Buffalo Oocytes and Embryos
2009	12	FALSE	Human	Homo sapiens	Human	Yes	sometimes	No	Sometimes		10.1186/1471-2199-10-78	Reference gene selection for head and neck squamous cell carcinoma gene expression studies
2012	9	FALSE	Atlantic cod	Gadus morhua L.	Fish	Yes	NA	No	NA		10.1016/j.theriogenology.2012.07.003	Profiling of key apoptotic, stress, and immune-related transcripts during embryonic and postembryonic development of Atlantic cod (Gadus morhua L.)
2008	10	FALSE	Rat	Rattus norvegicus	Rodent model	Yes	Sometimes	No	NA		10.1186/1471-2199-9-53	Selection of reference genes for quantitative real-time PCR in a rat asphyxial cardiac arrest model
2012	8	FALSE	Rat	Rattus norvegicus	Rodent model	Yes	No	No	Yes		10.1371/journal.pone.0036323	Reference Genes for Real-Time PCR Quantification of MicroRNAs and Messenger RNAs in Rat Models of Hepatotoxicity
2015	6	FALSE	Human	Homo sapiens	Human	Yes	No	Yes	No		10.1371/journal.pone.0118821	Identification of Suitable Reference Genes for Gene Expression Studies in Tendons from Patients with Rotator Cuff Tear
2014	6	FALSE	Human	Homo sapiens	Human	Yes	No	No	NA		10.1371/journal.pone.0105002	Identification of Suitable Reference Genes for Gene Expression Studies of Shoulder Instability
2012	7	FALSE	Cow	Bos taurus	Mammal livestock	Yes	No	Yes	NA		10.1016/j.vetimm.2011.12.017	Widespread expression of SAA and Hp RNA in bovine tissues after evaluation of suitable reference genes
2011	17	FALSE	Human	Homo sapiens	Human	Yes	No	Sometimes	No	The mRNA expression of 17 (T cells), 7 (neutrophils) or 8 (unselected leukocytes) potential reference genes was quantified	10.1186/1756-0500-4-427	Selection of reliable reference genes for quantitative real-time PCR in human T cells and neutrophils.
2011	10	FALSE	Human	Homo sapiens	Human	Yes	No	No	NA		10.1016/j.jneumeth.2011.05.026	Normalization of gene expression using SYBR green qPCR: A case for paraoxonase 1 and 2 in Alzheimer's disease brains
2009	4	FALSE	Rat	Rattus norvegicus	Rodent model	Yes	Yes	Yes	NA		10.1186/1471-2199-10-45	Validation of commonly used reference genes for sleep-related gene expression studies
2014	13	FALSE	Rat	Rattus norvegicus	Rodent model	Yes	NA	No	NA		10.1038/ijo.2013.86	Identification of optimal reference genes for RT-qPCR in the rat hypothalamus and intestine for the study of obesity
2011	5	FALSE	Human	Homo sapiens	Human	Yes	No	Yes	NA		10.1186/1471-2199-12-8	Selection of reference genes for gene expression studies in ultraviolet B-irradiated human skin fibroblasts using quantitative real-time PCR
2015	8	FALSE	Mouse	Mus musculus	Rodent model	Yes	Sometimes	No	No		10.3892/mmr.2014.2750	Selection of reference genes for normalization of quantitative polymerase chain reaction data in mouse models of heart failure
2011	5	FALSE	Pig	Sus scrofa	Mammal livestock	Yes	Sometimes	Sometimes	Sometimes		10.3390/ijms12031727	Evaluation of Potential Reference Genes for Relative Quantification by RT-qPCR in Different Porcine Tissues Derived from Feeding Studies
2013	7	FALSE	Wuchang bream	Megalobrama amblycephala	Fish	No	No	Sometimes	Sometimes		10.1016/j.gene.2012.10.003	PPAR gamma, an important gene related to lipid metabolism and immunity in Megalobrama amblycephala: Cloning, characterization and transcription analysis by GeNorm
2015	10	FALSE	Human	Homo sapiens	Human	Yes	No	No	No		10.3892/mmr.2014.2841	Identification of optimal reference genes for quantitative PCR studies on human mesenchymal stem cells
2015	8	FALSE	Human	Homo sapiens	Human	Yes	No	Yes	No		10.1007/s10529-014-1652-9	Identification of appropriate reference genes for human mesenchymal stem cell analysis by quantitative real-time PCR
2009	11	FALSE	Human	Homo sapiens	Human	Yes	No	No	No		10.1016/j.ab.2009.07.022	Identification of suitable reference genes for gene expression studies of human serous ovarian cancer by real-time polymerase chain reaction
2013	8	FALSE	Black rockfish	Sebastes schlegeli	Fish	No	No	No	No		10.1016/j.margen.2013.08.002	Selection of reference genes for reverse transcription quantitative real-time PCR normalization in black rockfish (Sebastes schlegeli).
2009	7	FALSE	Zebrafish	Danio rerio	Fish	Yes	No	Yes	NA		10.1016/j.theriogenology.2008.12.013	Housekeeping genes for cryopreservation studies on zebrafish embryos and blastomeres
2013	10	FALSE	Mouse	Mus musculus	Rodent model	Yes	Yes	No	No		10.1371/journal.pone.0062462	Reference Gene Selection for Real-Time Quantitative PCR Analysis of the Mouse Uterus in the Peri-Implantation Period
2013	15	FALSE	Guinea pig	Cavia porcellus	Rodent model	Yes	No	Sometimes	NA		10.1186/1756-0500-6-34	The impact of reference gene selection in quantification of gene expression levels in guinea pig cervical tissues and cells.
2008	5	FALSE	Pig	Sus scrofa	Mammal livestock	Yes	Yes	No	NA		Neuro Endocrinol Lett 29 (6):958-64	Development of real-time PCR assays in the study of gonadotropin subunits, follistatin and prolactin genes expression in the porcine anterior pituitary during the preovulatory period
2014	8	FALSE	Half-Smooth Tongue Sole	Cynoglossus semilaevis	Fish	No	Sometimes	No	Sometimes		10.1371/journal.pone.0091715	Reference Gene Selection for Quantitative Real-Time RT-PCR Normalization in the Half-Smooth Tongue Sole (Cynoglossus semilaevis) at Different Developmental Stages, in Various Tissue Types and on Exposure to Chemicals
2015	13	FALSE	Human	Homo sapiens	Human	Yes	Sometimes	Sometimes	Sometimes		10.1371/journal.pone.0117058	Identification of Valid Reference Genes for the Normalization of RT-qPCR Expression Studies in Human Breast Cancer Cell Lines Treated with and without Transient Transfection
2014	21	FALSE	Sika deer	Cervus nippon	Mammal livestock	No	No	No	NA		10.1007/s13258-014-0193-x	Identification of novel reference genes using sika deer antler transcriptome expression data and their validation for quantitative gene expression analysis
2013	6	FALSE	Human	Homo sapiens	Human	Yes	No	NA	No		10.3233/CBM-130365	Selection of reference genes for RT-qPCR analysis in tumor tissues from male hepatocellular carcinoma patients with hepatitis B infection and cirrhosis
2012	2	FALSE	Rabbit	Oryctolagus cuniculus	Mammal other	Yes	NA	Yes	NA		10.1111/j.1439-0531.2011.01934.x	Effect of Embryonic Genotype on Reference Gene Selection for RT-qPCR Normalization
2014	10	FALSE	Cow	Bos taurus	Mammal livestock	Yes	Sometimes	Sometimes	NA		10.1017/S0967199413000099	Stability of reference genes for normalization of reverse transcription quantitative real-time PCR (RT-qPCR) data in bovine blastocysts produced by IVF, ICSI and SCNT
2014	3	FALSE	Rat	Rattus norvegicus	Rodent model	Yes	Yes	Yes	No	Also tested two miRNAs and U6 (a small nuclear RNA), not counted in total used here	10.1111/1556-4029.12447	A Time Course Study Demonstrating mRNA, microRNA, 18S rRNA, and U6 snRNA Changes to Estimate PMI in Deceased Rat's Spleen
2008	8	FALSE	Human	Homo sapiens	Human	Yes	No	No	NA		10.1186/1471-2407-8-20	Identification of genes for normalization of real-time RT-PCR data in breast carcinomas
2014	6	FALSE	Mouse	Mus musculus	Rodent model	Yes	No	Yes	NA		10.1371/journal.pone.0093175	Renal Tissue Thawed for 30 Minutes Is Still Suitable for Gene Expression Analysis
2012	10	FALSE	Human	Homo sapiens	Human	Yes	No	No	NA		10.1097/PDM.0b013e31824d3435	Impact of Thawing on Reference Gene Expression Stability in Renal Cell Carcinoma Samples
2014	10	TRUE	Cow	Bos taurus	Mammal livestock	Yes	No	No	NA		10.1371/journal.pone.0093287	Reference Gene Selection for Gene Expression Analysis of Oocytes Collected from Dairy Cattle and Buffaloes during Winter and Summer
2014	10	TRUE	Buffalo	Bubalus bubalis	Mammal livestock	No	No*	No	NA	GAPDH third most stable, but even using 3 did not take V value below 0.15	As above	"
2007	13	FALSE	Dog	Canis lupus familiaris	Mammal other	Yes	No	NA	NA		10.1186/1471-2199-8-62	Identification of new reference genes for the normalisation of canine osteoarthritic joint tissue transcripts from microarray data
2010	21	FALSE	Human	Homo sapiens	Human	Yes	No	Yes	NA		10.1186/1471-2199-11-90	Selection of reliable reference genes during THP-1 monocyte differentiation into macrophages
2011	6	FALSE	Human	Homo sapiens	Human	Yes	No	Yes	NA		10.1186/1756-0500-4-215	TFRC and ACTB as the best reference genes to quantify Urokinase Plasminogen Activator in breast cancer.
2013	18	FALSE	Human	Homo sapiens	Human	Yes	No	Yes	NA		10.1186/2043-9113-3-13	High-throughput identification of reference genes for research and clinical RT-qPCR analysis of breast cancer samples.
2008	13	FALSE	Rabbit	Oryctolagus cuniculus	Mammal other	Yes	No	No	NA		10.1186/1471-2199-9-67	Expression profiles of the pluripotency marker gene POU5F1 and validation of reference genes in rabbit oocytes and preimplantation stage embryos
2007	12	FALSE	Mouse	Mus musculus	Rodent model	Yes	No	No	NA		10.1186/1471-213X-7-14	Quantitative evaluation and selection of reference genes in mouse oocytes and embryos cultured in vivo and in vitro
2011	7	FALSE	Pig	Sus scrofa	Mammal livestock	Yes	Sometimes	No	NA		10.3168/jds.2011-4147	A simple analytical and experimental procedure for selection of reference genes for reverse-transcription quantitative PCR normalization data
2011	17	FALSE	Rat	Rattus norvegicus	Rodent model	Yes	Sometimes	Sometimes	Sometimes		10.1016/j.jbiotec.2010.12.017	Selection of reference genes for gene expression studies in rats
2013	10	FALSE	Pig	Sus scrofa	Mammal livestock	Yes	NA	No	NA		10.1371/journal.pone.0066023	Selection of Internal Control Genes for Real-Time Quantitative PCR in Ovary and Uterus of Sows across Pregnancy
2011	8	FALSE	Pig	Sus scrofa	Mammal livestock	Yes	Sometimes	Sometimes	NA		10.1016/j.jbiotec.2011.04.002	Selection of reference genes for normalization of real-time PCR data in minipig heart failure model and evaluation of TNF-alpha mRNA expression
2012	4	FALSE	Human	Homo sapiens	Human	Yes	NA	NA	NA		10.1016/j.jcf.2012.03.008	GUSB and ATP2B4 are suitable reference genes for CFTR gene expression data normalization in nasal epithelium cells
2014	7	FALSE	Mouse	Mus musculus	Rodent model	Yes	No	No	Yes	Also tested 9 miRNAs and 3 small nuclear RNAs, analysed seperately, not considered here	10.1371/journal.pone.0086033	Reference Genes for Real-Time PCR Quantification of Messenger RNAs and MicroRNAs in Mouse Model of Obesity
2010	7	FALSE	Pig	Sus scrofa	Mammal livestock	Yes	NA	No	NA		10.1016/j.meatsci.2010.05.030	Identification of suitable reference genes for gene expression analysis of pork meat quality and analysis of candidate genes associated with the trait drip loss
2012	10	FALSE	Pig	Sus scrofa	Mammal livestock	Yes	Yes	Yes	NA		10.1186/2049-1891-3-36	Identification of stable normalization genes for quantitative real-time PCR in porcine articular cartilage
2008	8	FALSE	Zebrafish	Danio rerio	Fish	Yes	No	Sometimes	Sometimes		10.1186/1471-2199-9-102	Characterization of housekeeping genes in zebrafish: male-female differences and effects of tissue type, developmental stage and chemical treatment
2015	5	FALSE	Mouse	Mus musculus	Rodent model	Yes	Sometimes	Sometimes	No		10.3390/ijms16034492	Validation of Tuba1a as Appropriate Internal Control for Normalization of Gene Expression Analysis during Mouse Lung Development
2010	8	FALSE	Human	Homo sapiens	Human	Yes	No	Yes	No		10.1186/1471-2199-11-39	Validation of endogenous reference genes for qRT-PCR analysis of human visceral adipose samples
2011	11	FALSE	Cow	Bos taurus	Mammal livestock	Yes	No	No	No	No stable RGs found	10.1016/j.vetpar.2011.04.009	Effect of an Ostertagia ostertagi infection on the transcriptional stability of housekeeping genes in the bovine abomasum
2014	4	FALSE	Human	Homo sapiens	Human	Yes	No	No	NA		10.2478/jomb-2014-0029	Hypoxanthine Guanine Phosphoribosyl Transferase Is the Most Stable Reference Gene for Gene Expression Analysis by Quantitative PCR in Peripheral Blood Mononuclear Cells from Women with the Polycystic Ovary Syndrome
2009	9	FALSE	European seabass	Dicentrarchus labrax	Fish	No	No	No	No		10.1016/j.cbpb.2009.04.009	Evaluation of candidate reference genes for qPCR during ontogenesis and of immune-relevant tissues of European seabass (Dicentrarchus labrax)
2014	7	FALSE	Goldfish	Carassius auratus	Fish	No	No	Yes	NA		10.1590/S1415-47572014000400005	Validation of reference genes for RT-qPCR analysis of CYP4T expression in crucian carp
2013	10	FALSE	Goat	Capra aegagrus hircus	Mammal livestock	No	No	Yes	No		10.3168/jds.2012-6383	Evaluation of internal reference genes for quantitative expression analysis by real-time reverse transcription-PCR in somatic cells from goat milk
2012	24	FALSE	Human	Homo sapiens	Human	Yes	No	No	NA		10.3233/DMA-2011-0875	Evaluation of reference genes and normalization strategy for quantitative real-time PCR in human pancreatic carcinoma
2010	10	FALSE	Pig	Sus scrofa	Mammal livestock	Yes	NA	NA	NA		10.1186/scrt7	Selection and reliability of internal reference genes for quantitative PCR verification of transcriptomics during the differentiation process of porcine adult mesenchymal stem cells
2008	6	FALSE	Human	Homo sapiens	Human	Yes	Yes	No	Yes		10.1016/j.placenta.2008.06.007	GAPDH, 18S rRNA and YWHAZ are suitable endogenous reference genes for relative gene expression studies in placental tissues from human idiopathic fetal growth restriction
2014	10	FALSE	Rabbit	Oryctolagus cuniculus	Mammal other	Yes	Yes*	No	NA	GAPDH only selected by GeNorm, not Normfinder	10.1371/journal.pone.0089331	Optimisation of Reference Genes for Gene-Expression Analysis in a Rabbit Model of Left Ventricular Diastolic Dysfunction
2013	9	FALSE	Goat	Capra aegagrus hircus	Mammal livestock	No	No	No	No		10.1371/journal.pone.0083041	Reference Genes Selection for Quantitative Real-Time PCR Using RankAggreg Method in Different Tissues of Capra hircus
2010	10	FALSE	Rat	Rattus norvegicus	Rodent model	Yes	No	No	No		10.1016/j.jneumeth.2009.12.018	Selection of reference genes for gene expression studies in rat oligodendrocytes using quantitative real time PCR
2011	7	FALSE	Pig	Sus scrofa	Mammal livestock	Yes	NA	NA	Sometimes		Czech J. Anim. Sci 56 (5):213–216	Evaluation of reference genes for gene expression studies in pig muscle tissue by real-time PCR
2008	16	FALSE	Human	Homo sapiens	Human	Yes	No	Sometimes	Sometimes		10.1186/1471-2199-9-103	Identification of Importin 8 (IPO8) as the most accurate reference gene for the clinicopathological analysis of lung specimens
2010	9	FALSE	Rhesus macaque	Macaca mulatta	Primate	Yes	Sometimes	NA	NA		10.1186/1471-2199-11-47	Microarray analysis of relative gene expression stability for selection of internal reference genes in the rhesus macaque brain
2007	9	FALSE	Pig	Sus scrofa	Mammal livestock	Yes	No	Yes	NA		10.1186/1471-2199-8-67	Selection of reference genes for gene expression studies in pig tissues using SYBR green qPCR
2013	8	FALSE	Sheep	Ovis aries	Mammal livestock	Yes	No	No	NA		10.1111/rda.12112	Quantitative Evaluation of Reference Genes for Real-Time PCR During In Vitro Maturation of Ovine Oocytes
2006	9	FALSE	Human	Homo sapiens	Human	Yes	No	No	NA		10.1016/S0022-5347(05)00919-5	Identification and validation of suitable endogenous reference genes for gene expression studies of human bladder cancer
2005	16	FALSE	Human	Homo sapiens	Human	Yes	No	No	NA		10.1007/s00109-005-0703-z	Gene expression studies in prostate cancer tissue: which reference gene should be selected for normalization?
2014	10	FALSE	Zebra finch	Taeniopygia guttata	Bird	Yes	NA	NA	Sometimes		10.1371/journal.pone.0099678	Reference Genes for Quantitative Gene Expression Studies in Multiple Avian Species
2005	6	FALSE	Atlantic salmon	Salmo salar L.	Fish	No	No	Sometimes	Sometimes		10.1186/1471-2199-6-21	Evaluation of potential reference genes in real-time RT-PCR studies of Atlantic salmon
2008	10	FALSE	Atlantic cod	Gadus morhua L.	Fish	Yes	No	No	NA		10.1186/1756-0500-1-47	Selection of reference genes for qRT-PCR examination of wild populations of Atlantic cod Gadus morhua.
2011	7	FALSE	Human	Homo sapiens	Human	Yes	NA	NA	NA		10.1093/molehr/gar032	Identification of stable endogenous reference genes for real-time PCR in the human fetal gonad using an external standard technique
2011	7	FALSE	Human	Homo sapiens	Human	Yes	NA	NA	NA		10.1210/jc.2011-1437	Maternal Smoking and Fetal Sex Significantly Affect Metabolic Enzyme Expression in the Human Fetal Liver
2014	5	FALSE	Cow	Bos taurus	Mammal livestock	Yes	No	No	NA		10.3168/jds.2013-7220	Selecting the best references in gene expression experiments in liver of cows receiving glucogenic supplements during the transition period
2013	5	FALSE	Human	Homo sapiens	Human	Yes	No	NA	NA		10.3390/ijms140816986	Decreased Expression of Alpha-L-Fucosidase Gene FUCA1 in Human Colorectal Tumors
2010	10	FALSE	Thirteen-lined ground squirrel	Ictidomys tridecemlineatus	Mammal other	Yes	Sometimes	Sometimes	No		10.1007/s00360-009-0430-9	Identification of qRT-PCR reference genes for analysis of opioid gene expression in a hibernator
2010	6	FALSE	Atlantic halibut	Hippoglossus Hippoglossus L.	Fish	No	NA	No	NA		10.1186/1471-2199-11-36	Evaluation of potential reference genes for real time RT-PCR studies in Atlantic halibut (Hippoglossus Hippoglossus L.); during development, in tissues of healthy and NNV-injected fish, and in anterior kidney leucocytes
2011	4	FALSE	Horse	Equus caballus	Mammal livestock	Yes	NA	NA	NA		10.1071/RD10039	Establishing reference genes for use in real-time quantitative PCR analysis of early equine embryos
2015	15	FALSE	Pig	Sus scrofa	Mammal livestock	Yes	No	No	Sometimes		10.1016/j.gene.2014.12.052	Selection of appropriate reference genes for RT-qPCR analysis in Berkshire, Duroc, Landrace, and Yorkshire pigs
2013	16	FALSE	Dog	Canis lupus familiaris	Mammal other	Yes	Sometimes	No	NA		10.1007/s12033-012-9543-6	Selection of Internal Reference Genes for Normalization of Quantitative Reverse Transcription Polymerase Chain Reaction (qRT-PCR) Analysis in the Canine Brain and Other Organs
2013	16	FALSE	Cynomolgus monkeys	Macaca fascicularis	Primate	Yes	No	No	NA		10.1371/journal.pone.0060758	Selection of New Appropriate Reference Genes for RT-qPCR Analysis via Transcriptome Sequencing of Cynomolgus Monkeys (Macaca fascicularis)
2013	9	FALSE	Cynomolgus monkeys	Macaca fascicularis	Primate	Yes	Sometimes	Sometimes	NA		10.1371/journal.pone.0056034	Selection of Appropriate Reference Genes for RT-qPCR Analysis in a Streptozotocin-Induced Alzheimer's Disease Model of Cynomolgus Monkeys (Macaca fascicularis)
2009	6	FALSE	Sheep	Ovis aries	Mammal livestock	Yes	No	Yes	NA		10.1186/1471-2199-10-72	Selection of reference genes for normalisation of real-time RT-PCR in brain-stem death injury in Ovis aries
2014	8	FALSE	Sheep	Ovis aries	Mammal livestock	Yes	NA	NA	NA		10.1152/physiolgenomics.00030.2014	Identification of reference genes for RT-qPCR in ovine mammary tissue during late pregnancy and lactation and in response to maternal nutritional programming
2011	11	FALSE	Sheep	Ovis aries	Mammal livestock	Yes	Sometimes	No	NA		10.3390/ijms12117732	Evaluation of Internal Reference Genes for Quantitative Expression Analysis by Real-Time PCR in Ovine Whole Blood
2010	5	TRUE	Chinook salmon	Oncorhynchus tshawytscha	Fish	No	No	Sometimes	NA		10.1186/1756-0500-3-101	An evaluation of potential reference genes for stability of expression in two salmonid cell lines after infection with either Piscirickettsia salmonis or IPNV.
2010	5	TRUE	Rainbow trout	Oncorhynchus mykiss	Fish	No	No	Yes	NA		As above	"
2012	5	FALSE	Rabbit	Oryctolagus cuniculus	Mammal other	Yes	No	NA	Yes		10.3390/ijms131114344	Selection of Suitable Reference Genes for Normalization of Quantitative Real-Time PCR in Cartilage Tissue Injury and Repair in Rabbits
2011	12	FALSE	Human	Homo sapiens	Human	Yes	No	No	No	Needed 9-10 RGs to reach stability! GAPDH, 18S and ACTB were not amonst 4 most stable	10.3390/ijms12095461	Selection of Candidate Housekeeping Genes for Normalization in Human Postmortem Brain Samples
2008	10	FALSE	Cow	Bos taurus	Mammal livestock	Yes	No	No	No		10.1186/1471-2199-9-79	Evaluation of suitable reference genes for gene expression studies in bovine muscular tissue
2007	10	FALSE	Human	Homo sapiens	Human	Yes	Yes	No	No		10.1186/1471-2199-8-114	Identifying the most suitable endogenous control for determining gene expression in hearts from organ donors
2010	8	FALSE	Mouse	Mus musculus	Rodent model	Yes	No	Sometimes	No		10.1002/jnr.22282	Selection of Reference Genes for Real-Time Quantitative Reverse Transcription-Polymerase Chain Reaction in Hippocampal Structure in a Murine Model of Temporal Lobe Epilepsy With Focal Seizures
2011	32	FALSE	Human	Homo sapiens	Human	Yes	No	No	No		10.1186/1756-0500-4-275	Selection of suitable reference genes for quantitative real-time polymerase chain reaction in human meningiomas and arachnoidea.
2008	6	FALSE	Human	Homo sapiens	Human	Yes	Yes	Yes	NA		10.1016/j.ejpb.2008.03.008	Validation of reference genes for qPCR studies on Caco-2 cell differentiation
2010	12	FALSE	Human	Homo sapiens	Human	Yes	No	No	NA		10.1186/1471-2172-11-21	Gene expression results in lipopolysaccharide-stimulated monocytes depend significantly on the choice of reference genes
2011	9	FALSE	Dog	Canis lupus familiaris	Mammal other	Yes	No	NA	NA		10.1186/1756-0500-4-36	Leukocyte count affects expression of reference genes in canine whole blood samples.
2011	9	FALSE	Pig	Sus scrofa	Mammal livestock	Yes	No	No	NA		Animal Science Papers and Reports 29 (1): 53-63	Selection of reference genes for gene expression studies in porcine hepatic tissue using quantitative real-time polymerase chain reaction
2008	10	FALSE	Human	Homo sapiens	Human	Yes	No	NA	NA		10.1186/1755-8794-1-64	Genomic selection of reference genes for real-time PCR in human myocardium
2013	7	FALSE	Rat	Rattus norvegicus	Rodent model	Yes	No	Sometimes	No		10.1186/1756-0500-6-266	Reverse transcription quantitative real-time polymerase chain reaction reference genes in the spared nerve injury model of neuropathic pain: validation and literature search.
2008	14	FALSE	Human	Homo sapiens	Human	Yes	Sometimes	Sometimes	NA		10.1111/j.1440-1843.2008.01396.x	Reference gene selection for real-time polymerase chain reaction in human lung cells subjected to cyclic mechanical strain
2011	8	FALSE	Pig	Sus scrofa	Mammal livestock	Yes	No	No	NA		10.1016/j.meatsci.2010.10.008	Novel porcine housekeeping genes for real-time RT-PCR experiments normalization in adipose tissue: Assessment of leptin mRNA quantity in different pig breeds
2008	10	FALSE	Human	Homo sapiens	Human	Yes	No	No	No		10.1186/1471-2199-9-17	Reference genes for normalization of gene expression studies in human osteoarthritic articular cartilage
2015	7	FALSE	Human	Homo sapiens	Human	Yes	Sometimes	Sometimes	NA	High numbers of RGs needed for stability in all tissues	Ann Clin Lab Sci 45(1):64-72	Selection of Superior Reference Genes' Combination for Quantitative Real-time PCR in B-cell Lymphomas
2013	7	FALSE	Mouse	Mus musculus	Rodent model	Yes	Sometimes	NA	NA		10.1016/j.cbi.2013.06.008	Validating reference genes within a mouse model system of 2,3,7,8-tetrachlorodibenzo-p-dioxin (TCDD) toxicity
2013	6	FALSE	Rare minnow	Gobiocypris rarus	Fish	No	Yes	Yes	NA		10.3750/AIP2013.43.2.05	CHARACTERIZATION OF REFERENCE GENES IN RARE MINNOW, GOBIOCYPRIS RARUS (ACTINOPTERYGII: CYPRINIFORMES: CYPRINIDAE), IN EARLY POSTEMBRYONIC DEVELOPMENT AND IN RESPONSE TO EDCs TREATMENT
2005	10	FALSE	Human	Homo sapiens	Human	Yes	Sometimes	No	NA		10.1186/1743-422X-2-7	Reference gene selection for quantitative real-time PCR analysis in virus infected cells: SARS corona virus, Yellow fever virus, Human Herpesvirus-6, Camelpox virus and Cytomegalovirus infections
2015	31	FALSE	Human	Homo sapiens	Human	Yes	No	No	NA		10.1089/ten.tec.2014.0230	Identification of Stable Reference Genes for Gene Expression Analysis of Three-Dimensional Cultivated Human Bone Marrow-Derived Mesenchymal Stromal Cells for Bone Tissue Engineering
2013	13	FALSE	Cow	Bos taurus	Mammal livestock	Yes	No		No		10.1556/AVet.2013.037	VALIDATION OF HOUSEKEEPING GENES FOR STUDYING DIFFERENTIAL GENE EXPRESSION IN THE BOVINE MYOMETRIUM
2012	13	FALSE	Cow	Bos taurus	Mammal livestock	Yes	No	No	No		10.1016/j.repbio.2012.10.010	Identification of optimal housekeeping genes for examination of gene expression in bovine corpus luteum
2010	8	FALSE	Mouse	Mus musculus	Rodent model	Yes	No	No	NA		Mol Vis 16: 1076–1086	Selection of housekeeping genes for use in quantitative reverse transcription PCR assays on the murine cornea
2010	8	FALSE	Human	Homo sapiens	Human	Yes	No	No	NA		10.3892/etm_00000065	Tubulin alpha-6 chain is a stably expressed reference gene in archival samples of normal oral tissue and oral squamous cell carcinoma
2008	5	FALSE	Mouse	Mus musculus	Rodent model	Yes	Yes	No	Yes		10.1186/1471-2199-9-62	Housekeeping while brain's storming validation of normalizing factors for gene expression studies in a murine model of traumatic brain injury
2010	6	FALSE	Human	Homo sapiens	Human	Yes	Sometimes	Sometimes	Sometimes		10.1186/1471-2407-10-240	Identification of valid reference genes for gene expression studies of human stomach cancer by reverse transcription-qPCR
2014	32	FALSE	Human	Homo sapiens	Human	Yes	No	No	No		10.1007/s11033-014-3637-0	Defining suitable reference genes for RT-qPCR analysis on human sertoli cells after 2,3,7,8-tetrachlorodibenzo-p-dioxin (TCDD) exposure
2014	22	FALSE	Human	Homo sapiens	Human	Yes	No	Sometimes	NA		10.1371/journal.pone.0093031	An Extended Delta CT-Method Facilitating Normalisation with Multiple Reference Genes Suited for Quantitative RT-PCR Analyses of Human Hepatocyte-Like Cells
2012	16	FALSE	Human	Homo sapiens	Human	Yes	Yes	No	No		10.1111/j.1600-0625.2012.01537.x	Identification and validation of reference genes for expression studies in human keratinocyte cell lines treated with and without interferon-gamma - a method for qRT-PCR reference gene determination
2013	10	FALSE	Human	Homo sapiens	Human	Yes	Sometimes	No	Yes		10.1007/s12094-012-0904-1	Identification of valid reference housekeeping genes for gene expression analysis in tumor neovascularization studies
2013	11	FALSE	Human	Homo sapiens	Human	Yes	Sometimes	Sometimes	NA		10.1371/journal.pone.0071776	Effective Alu Repeat Based RT-Qpcr Normalization in Cancer Cell Perturbation Experiments
2007	4	FALSE	Cow	Bos taurus	Mammal livestock	Yes	Yes	Yes	No		10.1016/j.vetimm.2006.09.012	Validation of candidate bovine reference genes for use with real-time PCR
2014	6	FALSE	Turbot	Scophthalmus maximus	Fish	No	No	No	NA		10.1186/1471-2164-15-648	Analysis of qPCR reference gene stability determination methods and a practical approach for efficiency calculation on a turbot (Scophthalmus maximus) gonad dataset
2012	7	FALSE	Rat	Rattus norvegicus	Rodent model	Yes	Yes	No	No		10.1371/journal.pone.0043028	Avoiding Pitfalls of Internal Controls: Validation of Reference Genes for Analysis by qRT-PCR and Western Blot throughout Rat Retinal Development
2014	10	FALSE	Human	Homo sapiens	Human	Yes	No	No	NA		10.1371/journal.pone.0113781	Identification of Optimal Reference Genes for Gene Expression Normalization in a Wide Cohort of Endometrioid Endometrial Carcinoma Tissues
2008	6	FALSE	Human	Homo sapiens	Human	Yes	NA	No	NA		Med Sci Monit 14 (7): BR147-52.	GUS and PMM1 as suitable reference genes for gene expression analysis in the liver tissue of patients with chronic hepatitis
2012	8	FALSE	Pig	Sus scrofa	Mammal livestock	Yes	No	Sometimes	NA		10.1007/s11033-012-1642-8	Variability of mRNA abundance of leukemia inhibitory factor gene (LIF) in porcine ovary, oviduct and uterus tissues
2014	6	FALSE	Human	Homo sapiens	Human	Yes	NA	NA	NA		10.1371/journal.pone.0097449	Selection of Reference Genes for Quantitative Real Time PCR (qPCR) Assays in Tissue from Human Ascending Aorta
2013	12	FALSE	Rat	Rattus norvegicus	Rodent model	Yes	No	No	No		10.7171/jbt.13-2404-003	Reference gene identification for reverse transcription-quantitative polymerase chain reaction analysis in an ischemic wound-healing model.
2010	9	FALSE	Epaulette shark	Hemiscyllium ocellatum	Fish	No	NA	NA	NA	Anova tests for stability as well	10.1186/1471-2199-11-27	Elasmobranch qPCR reference genes: a case study of hypoxia preconditioned epaulette sharks
2012	9	FALSE	Human	Homo sapiens	Human	Yes	No	No	No		10.1093/humrep/der363	Variation in stability of housekeeping genes in endometrium of healthy and polycystic ovarian syndrome women
2012	12	FALSE	Human	Homo sapiens	Human	Yes	Sometimes	Sometimes	Sometimes		10.1016/j.fertnstert.2012.06.033	Variation in stability of housekeeping genes in healthy and adhesion-related mesothelium
2009	10	FALSE	Atlantic cod	Gadus morhua L.	Fish	Yes	No	No	NA		10.1016/j.cbpb.2008.10.002	Evaluation of candidate reference genes in Q-PCR studies of Atlantic cod (Gadus morhua) ontogeny, with emphasis on the gastrointestinal tract
2013	4	FALSE	Human	Homo sapiens	Human	Yes	No	Yes	NA		10.1007/s12033-012-9565-0	Validation of Reference Genes for Normalizing Gene Expression in Real-Time Quantitative Reverse Transcription PCR in Human Thyroid Cells in Primary Culture Treated with Progesterone and Estradiol
2008	8	FALSE	Rat	Rattus norvegicus	Rodent model	Yes	No	No	No		10.1002/jnr.21796	Validation of Internal Control Genes for Expression Studies: Effects of the Neurotrophin BDNF on Hippocampal Neurons
2012	8	FALSE	Cow	Bos taurus	Mammal livestock	Yes	No	NA	NA		10.3168/jds.2011-4803	Technical note: Identification of reference genes for gene expression studies in different bovine tissues focusing on different fat depots
2006	12	FALSE	Human	Homo sapiens	Human	Yes	No	No	Yes		10.1186/1471-2407-6-200	Selection of suitable reference genes for accurate normalization of gene expression profile studies in non-small cell lung cancer.
2013	31	FALSE	Human	Homo sapiens	Human	Yes	No	No	NA		10.1016/j.scr.2013.08.015	Identification of suitable reference genes in bone marrow stromal cells from osteoarthritic donors
2009	9	FALSE	Dog	Canis lupus familiaris	Mammal other	Yes	No	NA	NA		10.1016/j.vetimm.2008.12.004	A GeNorm algorithm-based selection of reference genes for quantitative real-time PCR in skin biopsies of healthy dogs and dogs with atopic dermatitis
2011	16	FALSE	Sheep	Ovis aries	Mammal livestock	Yes	No	No	No		10.1186/1471-2199-12-36	Use of Maximum Likelihood-Mixed Models to select stable reference genes: a case of heat stress response in sheep
2010	6	FALSE	Freshwater eel	Anguilla australis	Fish	No	NA	Sometimes	Sometimes		10.1186/1471-2199-11-75	The use of reference gene selection programs to study the silvering transformation in a freshwater eel Anguilla australis: a cautionary tale
2012	32	FALSE	Human	Homo sapiens	Human	Yes	Sometimes	No	No		10.1186/1748-717X-7-70	Identification of stable endogenous control genes for transcriptional profiling of photon, proton and carbon-ion irradiated cells
2013	4	FALSE	Mouse	Mus musculus	Rodent model	Yes	No	Yes	No		Mol Vis 19: 1096–1106	Differential expression of the Slc4 bicarbonate transporter family in murine corneal endothelium and cell culture
2010	12	FALSE	Human	Homo sapiens	Human	Yes	Yes	No	NA		10.1016/j.ab.2010.06.029	Identification of suitable reference genes for measurement of gene expression in human cervical tissues
2010	9	FALSE	Mouse	Mus musculus	Rodent model	Yes	No	No	NA		10.1016/j.ab.2010.02.007	Selection of reference genes for quantitative real-time reverse transcription-polymerase chain reaction in concanavalin A-induced hepatitis model
2013	11	FALSE	Common marmoset	Callithrix jacchus	Primate	Yes	Sometimes	Sometimes	Sometimes		10.1007/s11033-013-2791-0	Selection of suitable reference genes for mRNA quantification studies using common marmoset tissues
2010	5	FALSE	Mouse	Mus musculus	Rodent model	Yes	Yes	Yes	NA		10.1016/j.neurobiolaging.2008.05.023	Inter-age variability of bona fide unvaried transcripts Normalization of quantitative PCR data in ischemic stroke
2009	16	FALSE	Human	Homo sapiens	Human	Yes	No	No	No		10.1016/j.ab.2009.05.026	Detection of stable reference genes for real-time PCR analysis in schizophrenia and bipolar disorder
2008	7	FALSE	Rat	Rattus norvegicus	Rodent model	Yes	Sometimes	Sometimes	NA		10.1186/1471-2199-9-64	Selection of housekeeping genes for gene expression studies in the adult rat submandibular gland under normal, inflamed, atrophic and regenerative states
2013	6	TRUE	Mouse	Mus musculus	Rodent model	Yes	Yes	NA	NA		10.1007/s12033-012-9643-3	Defining Suitable Reference Genes for RT-qPCR Analysis on Intestinal Epithelial Cells
2013	5	TRUE	Rat	Rattus norvegicus	Rodent model	Yes	No	NA	NA	the two genes chosen possibly co-regulated (not tested)	As above	"
2007	6	FALSE	Pig	Sus scrofa	Mammal livestock	Yes	Sometimes	Sometimes	NA		10.1016/j.vetimm.2007.04.010	Validation of putative reference genes for qRT-PCR normalization in tissues and blood from pigs infected with Actinobacillus pleuropneumoniae
2008	7	FALSE	Channel catfish	Ictalurus punctatus	Fish	No	Sometimes	Sometimes	Sometimes		10.1016/j.cbpb.2008.07.010	Stability of reference genes for real-time PCR analyses in channel catfish (Ictalurus punctatus) tissues under varying physiological conditions
2009	8	FALSE	Horse	Equus caballus	Mammal livestock	Yes	Yes	Yes	NA		10.1186/1756-0500-2-246	Selection of reference genes for quantitative real-time PCR in equine in vivo and fresh and frozen-thawed in vitro blastocysts.
2013	16	FALSE	Buffalo	Bubalus bubalis	Mammal livestock	No	No	No	No		10.1111/j.1439-0388.2012.01004.x	Evaluating suitable internal control genes for transcriptional studies in heat-stressed mammary explants of buffaloes
2013	23	FALSE	Human	Homo sapiens	Human	Yes	No	Sometimes	No		10.1016/j.lungcan.2013.04.007	Identification of accurate reference genes for RT-qPCR analysis of formalin-fixed paraffin-embedded tissue from primary Non-Small Cell Lung Cancers and brain and lymph node metastases
2010	16	FALSE	Human	Homo sapiens	Human	Yes	No	No	No		10.1186/1756-9966-29-144	Evaluation of suitable reference genes for normalization of real-time reverse transcription PCR analysis in colon cancer
2011	7	FALSE	Cow	Bos taurus	Mammal livestock	Yes	No	No	NA		10.1016/j.tvjl.2010.11.017	Identification of internal control genes for quantitative expression analysis by real-time PCR in bovine peripheral lymphocytes
2008	10	FALSE	Striped dolphin	Stenella coeruleoalba	Mammal other	No	Sometimes	Sometimes	Sometimes		10.1016/j.aquatox.2008.01.018	Selection of reliable reference genes for qRT-PCR studies on cetacean fibroblast cultures exposed to OCs, PBDEs, and 17 beta-estradiol
2006	10	FALSE	Striped dolphin	Stenella coeruleoalba	Mammal other	No	Yes	No	No		10.1186/1471-2199-7-32	Selection of reference genes for quantitative RT-PCR studies in striped dolphin (Stenella coeruleoalba) skin biopsies
2009	6	FALSE	Human	Homo sapiens	Human	Yes	NA	NA	NA		10.1186/1755-8794-2-49	Identification and validation of suitable endogenous reference genes for gene expression studies in human peripheral blood
2006	13	FALSE	Human	Homo sapiens	Human	Yes	No	Yes	No		10.2353/jmoldx.2006.050088	DNA and RNA references for qRT-PCR assays in exfoliated cervical cells
2011	6	FALSE	Mouse	Mus musculus	Rodent model	Yes	No	Sometimes	No		10.1186/1756-0500-4-410	Internal control genes for quantitative RT-PCR expression analysis in mouse osteoblasts, osteoclasts and macrophages.
2010	6	FALSE	Human	Homo sapiens	Human	Yes	No	No	NA		10.3892/mmr_00000246	Evaluation of valid reference genes during stimulation with static magnetic fields in human myoblast cultures
2009	6	FALSE	Human	Homo sapiens	Human	Yes	No	No	NA		10.1186/1471-2199-10-66	Identification of valid reference genes during the differentiation of human myoblasts
2011	4	FALSE	Grass carp	Ctenopharyngodon idella	Fish	No	No	Sometimes	Yes		10.1016/j.fsi.2011.01.006	Evaluation of internal control genes for qRT-PCR normalization in tissues and cell culture for antiviral studies of grass carp (Ctenopharyngodon idella)
2010	12	FALSE	Mouse	Mus musculus	Rodent model	Yes	No	No	No		10.1177/0269881108099690	Housekeeping gene expression is affected by antidepressant treatment in a mouse fibroblast cell line
2012	9	FALSE	Rat	Rattus norvegicus	Rodent model	Yes	No	No	NA		10.1007/s00414-011-0604-3	Validation of reference genes for estimating wound age in contused rat skeletal muscle by quantitative real-time PCR
2009	8	FALSE	Human	Homo sapiens	Human	Yes	NA	Yes	NA		10.1186/1471-2407-9-309	A protein-based set of reference markers for liver tissues and hepatocellular carcinoma
2008	4	FALSE	Pig	Sus scrofa	Mammal livestock	Yes	Sometimes	NA	NA		10.1007/BF03195623	Verification of reference genes for relative quantification of gene expression by real-time reverse transcription PCR in the pig
2012	8	FALSE	Rat	Rattus norvegicus	Rodent model	Yes	NA	No	No		10.1186/1756-0500-5-685	Validation of reference genes for quantitative real-time PCR studies in the dentate gyrus after experimental febrile seizures.
2008	9	FALSE	Mouse	Mus musculus	Rodent model	Yes	No	No	No		10.1016/j.bbrc.2008.10.137	Suitable reference genes for the analysis of direct hyperplasia in mice
2014	15	FALSE	Rat	Rattus norvegicus	Rodent model	Yes	No	No	No		10.1371/journal.pone.0094311	A Comprehensive Approach to Identify Reliable Reference Gene Candidates to Investigate the Link between Alcoholism and Endocrinology in Sprague-Dawley Rats
2012	6	FALSE	Rat	Rattus norvegicus	Rodent model	Yes	Yes	Yes	NA		10.1007/s11033-011-1281-5	Identification of valid housekeeping genes for quantitative RT-PCR analysis of cardiosphere-derived cells preconditioned under hypoxia or with prolyl-4-hydroxylase inhibitors
2007	9	FALSE	Zebrafish	Danio rerio	Fish	Yes	No	Sometimes	Sometimes		10.1111/j.1745-7270.2007.00283.x	Validation of zebrafish (Danio rerio) reference genes for quantitative real-time RT-PCR normalization
2007	5	FALSE	Rat	Rattus norvegicus	Rodent model	Yes	Yes	Yes	No		10.1007/s12031-007-0006-7	Effects of aging, dietary restriction and glucocorticoid treatment on housekeeping gene expression in rat cortex and hippocampus - Evaluation by real time RT-PCR
2008	8	FALSE	Mouse	Mus musculus	Rodent model	Yes	No	No	NA		10.1016/j.bbrc.2008.06.103	Reference gene selection for real-time RT-PCR in regenerating mouse livers
2010	15	FALSE	Buffalo	Bubalus bubalis	Mammal livestock	No	NA	No	NA		10.1017/S1751731110000042	Identification and validation of reference genes for gene expression studies in water buffalo
2007	6	FALSE	Human	Homo sapiens	Human	Yes	Yes	No	NA		10.1186/1471-2199-8-13	Selection of reliable reference genes for qPCR studies on chondroprotective action
2013	16	FALSE	Human	Homo sapiens	Human	Yes	No	Yes	NA		10.1097/PDM.0b013e318285651e	Optimal Reference Genes for Normalization of qRT-PCR Data from Archival Formalin-fixed, Paraffin-embedded Breast Tumors Controlling for Tumor Cell Content and Decay of mRNA
2014	9	FALSE	Human	Homo sapiens	Human	Yes	No	No	No		10.1186/1471-2199-15-11	Identification of a common reference gene pair for qPCR in human mesenchymal stromal cells from different tissue sources treated with VEGF
2013	6	FALSE	Human	Homo sapiens	Human	Yes	No	NA	NA		Anticancer Res 33 (12):5243-8	Reliable Housekeeping Gene Combination for Quantitative PCR of Lymph Nodes in Patients with Prostate Cancer
2011	9	FALSE	Pig	Sus scrofa	Mammal livestock	Yes	No	NA	NA		10.1186/1756-0500-4-441	Age-related changes in relative expression stability of commonly used housekeeping genes in selected porcine tissues.
2013	7	FALSE	Turbot	Scophthalmus maximus	Fish	No	No	Yes	NA		10.1016/j.margen.2013.02.001	Normalization strategies for gene expression studies by real-time PCR in a marine fish species, Scophthalmus maximus
2010	9	FALSE	Human	Homo sapiens	Human	Yes	No	No	NA		10.1111/j.1365-2141.2010.08363.x	Selection of reference genes for quantitative polymerase chain reaction studies in purified B cells from B cell chronic lymphocytic leukaemia patients
2007	5	FALSE	Rat	Rattus norvegicus	Rodent model	Yes	NA	NA	NA		Mol Vis 29 (13):1508-15	Stability of housekeeping gene expression in the rat retina during exposure to cyclic hyperoxia
2014	20	FALSE	Zebrafish	Danio rerio	Fish	Yes	No	Sometimes	No	10 traditional RGs, plus 10 expressed repetitive elements (EREs)	10.1371/journal.pone.0109091	Expressed Repeat Elements Improve RT-qPCR Normalization across a Wide Range of Zebrafish Gene Expression Studies
2012	9	FALSE	Cow	Bos taurus	Mammal livestock	Yes	Yes	Yes	No		10.3168/jds.2011-4442	Selection of suitable reference genes for quantitative gene expression studies in milk somatic cells of lactating cows (Bos indicus)
2012	7	FALSE	Human	Homo sapiens	Human	Yes	Yes	NA	No		10.1007/s11033-012-2026-9	Selection of reference genes for use in quantitative reverse transcription PCR assays when using interferons in U87MG
2015	8	FALSE	Human	Homo sapiens	Human	Yes	No	No	No		10.1016/j.placenta.2014.11.010	Evaluation of reference genes for expression studies in leukocytes from term human pregnancy
2012	9	FALSE	Rat	Rattus norvegicus	Rodent model	Yes	No	No	NA		10.1186/1756-0500-5-124	Selection of reference genes in different myocardial regions of an in vivo ischemia/reperfusion rat model for normalization of antioxidant gene expression.
2011	7	FALSE	Human	Homo sapiens	Human	Yes	No	NA	NA		10.1093/molehr/gaq100	Transcriptional expression of type-I interferon response genes and stability of housekeeping genes in the human endometrium and endometriosis
2013	11	FALSE	Sheep	Ovis aries	Mammal livestock	Yes	Sometimes	No	NA		10.3390/ijms140611484	Reference Gene Selection for Quantitative PCR Studies in Sheep Neutrophils
2014	4	FALSE	Rat	Rattus norvegicus	Rodent model	Yes	NA	Sometimes	NA		10.1186/1744-8069-10-55	Validation of four reference genes for quantitative mRNA expression studies in a rat model of inflammatory injury
2009	15	FALSE	Cow	Bos taurus	Mammal livestock	Yes	No	NA	NA		10.1186/1471-2199-10-100	Evaluation of real-time PCR endogenous control genes for analysis of gene expression in bovine endometrium
2010	6	FALSE	Rat	Rattus norvegicus	Rodent model	Yes	No	Yes	NA		10.1016/j.bbrc.2010.08.106	Identification and validation of reference genes for expression studies in a rat model of neuropathic pain
2010	13	FALSE	Mouse	Mus musculus	Rodent model	Yes	No	No	NA		10.1016/j.ab.2009.12.029	Normalizing genes for real-time polymerase chain reaction in epithelial and nonepithelial cells of mouse small intestine
2010	6	FALSE	Rat	Rattus norvegicus	Rodent model	Yes	Sometimes	Sometimes	Sometimes		10.1007/s12033-010-9274-5	Reference Gene Selection for Real-Time RT-PCR in Eight Kinds of Rat Regenerating Hepatic Cells
2014	6	FALSE	Pig	Sus scrofa	Mammal livestock	Yes	No	No	NA		10.5713/ajas.2013.13471	Selection of Reference Genes for Gene Expression Studies in Porcine Whole Blood and Peripheral Blood Mononuclear Cells under Polyinosinic:Polycytidylic Acid Stimulation
2013	5	FALSE	Human	Homo sapiens	Human	Yes	No	NA	NA		10.1007/s00414-013-0868-x	Molecular pathology of brain edema after severe burns in forensic autopsy cases with special regard to the importance of reference gene selection
2012	32	FALSE	Human	Homo sapiens	Human	Yes	No	No	No		10.1007/s00414-012-0774-7	Stability of endogenous reference genes in postmortem human brains for normalization of quantitative real-time PCR data: comprehensive evaluation using geNorm, NormFinder, and BestKeeper
2012	9	FALSE	Human	Homo sapiens	Human	Yes	No	No	NA		10.1371/journal.pone.0048367	Selection of Suitable Housekeeping Genes for Real-Time Quantitative PCR in CD4+ Lymphocytes from Asthmatics with or without Depression
2010	10	FALSE	Human	Homo sapiens	Human	Yes	Sometimes	Sometimes	NA		10.1007/s11626-010-9318-y	Evaluation of suitable reference gene for real-time PCR in human umbilical cord mesenchymal stem cells with long-term in vitro expansion
2013	10	FALSE	Human	Homo sapiens	Human	Yes	No	No	No		10.1186/1756-0500-6-46	Suitability of endogenous reference genes for gene expression studies with human intraocular endothelial cells.
2010	5	FALSE	Pallid Atlantic forest rat	Delomys sublineatus	Mammal other	No	NA	Yes	NA		10.1016/j.bbrc.2009.12.173	Selection and validation of reference genes for real-time RT-PCR studies in the non-model species Delomys sublineatus, an endemic Brazilian rodent
2006	12	FALSE	Human	Homo sapiens	Human	Yes	No	No	No		10.1136/thx.2005.050005	Enhanced upregulation of smooth muscle related transcripts by TGF beta(2) in asthmatic (myo) fibroblasts
2010	12	FALSE	Human	Homo sapiens	Human	Yes	No	No	NA		10.1016/j.bbrc.2010.10.138	Evaluating reference genes to normalize gene expression in human epileptogenic brain tissues
2006	10	TRUE	Mouse	Mus musculus	Rodent model	Yes	Sometimes	Sometimes	No		10.1387/ijdb.052130ew	Selection of reference genes in mouse embryos and in differentiating human and mouse ES cells
2006	10	TRUE	Human	Homo sapiens	Human	Yes	Yes	No	No		As above	"
2013	5	FALSE	Human	Homo sapiens	Human	Yes	Sometimes	Sometimes	No		10.3748/wjg.v19.i41.7121	Reference genes for quantitative RT-PCR data in gastric tissues and cell lines
2008	7	FALSE	Dog	Canis lupus familiaris	Mammal other	Yes	No	NA	NA		10.1016/j.vetimm.2008.08.006	Reference genes for canine skin when using quantitative real-time PCR
2013	8	FALSE	Human	Homo sapiens	Human	Yes	No	No	NA		10.1093/abbs/gmt072	Evaluation of potential reference genes for qRT-PCR studies in human hepatoma cell lines treated with TNF-alpha
2015	6	FALSE	Sheep	Ovis aries	Mammal livestock	Yes	NA	No	Yes		10.1186/s13104-015-0973-7	The dilution effect and the importance of selecting the right internal control genes for RT-qPCR: a paradigmatic approach in fetal sheep.
2011	10	FALSE	Mouse	Mus musculus	Rodent model	Yes	Yes	No	NA		10.1007/s12033-010-9366-2	Selection of Reference Genes for qRT-PCR in High Fat Diet-Induced Hepatic Steatosis Mice Model
2012	7	FALSE	Buffalo	Bubalus bubalis	Mammal livestock	No	No	No	NA		10.1016/j.livsci.2012.04.004	Identification of suitable housekeeping genes for expression analysis in mammary epithelial cells of buffalo (Bubalus bubalis) during lactation cycle
2013	7	FALSE	Nile tilapia	Oreochromis niloticus	Fish	Yes	Sometimes	Sometimes	Sometimes		10.1016/j.gene.2013.06.013	Evaluation of reference genes for quantitative real-time RT-PCR analysis of gene expression in Nile tilapia (Oreochromis niloticus)
2013	11	FALSE	Chicken	Gallus gallus	Bird	Yes	No	No	NA		10.1186/1756-0500-6-402	Selection of reference genes for quantitative real-time PCR analysis in chicken embryo fibroblasts infected with avian leukosis virus subgroup J.
2014	6	FALSE	Human	Homo sapiens	Human	Yes	No	Yes	NA		10.3892/ijmm.2014.1944	Evaluation and validation of the suitable control genes for quantitative PCR studies in plasma DNA for non-invasive prenatal diagnosis
2012	12	TRUE	Human	Homo sapiens	Human	Yes	No	No	Yes		10.1186/1756-0500-5-222	Bone to pick: the importance of evaluating reference genes for RT-qPCR quantification of gene expression in craniosynostosis and bone-related tissues and cells.
2012	12	TRUE	Mouse	Mus musculus	Rodent model	Yes	Sometimes	No	Sometimes		As above	"
2012	8	FALSE	Rat	Rattus norvegicus	Rodent model	Yes	No	No	NA		10.1007/s11033-011-0772-8	Selection of housekeeping genes for normalization of RT-PCR in hypoxic neural stem cells of rat in vitro
2010	11	FALSE	Mouse	Mus musculus	Rodent model	Yes	No	Yes	No		10.1016/j.bbrc.2010.07.104	Selection and evaluation of stable housekeeping genes for gene expression normalization in carbon nanoparticle-induced acute pulmonary inflammation in mice
2015	12	FALSE	Human	Homo sapiens	Human	Yes	Sometimes	Sometimes	NA		10.3892/mmr.2014.3008	Identification of suitable reference genes for investigating gene expression in human gallbladder carcinoma using reverse transcription quantitative polymerase chain reaction
2010	5	FALSE	Human	Homo sapiens	Human	Yes	Yes	No	No		10.1016/j.mad.2009.12.005	Validation of suitable internal control genes for expression studies in aging
2010	3	FALSE	Sheep	Ovis aries	Mammal livestock	Yes	No	NA	NA		10.1590/S1415-47572010000300018	Evaluation of reference genes for real-time PCR studies of Brazilian Somalis sheep infected by gastrointestinal nematodes
2014	11	FALSE	Pig	Sus scrofa	Mammal livestock	Yes	Yes	No	No		10.1016/j.cryobiol.2014.01.004	Selection of optimal reference genes for quantitative RT-PCR studies of boar spermatozoa cryopreservation
2013	16	FALSE	Mouse	Mus musculus	Rodent model	Yes	No	No	No		10.1371/journal.pone.0064786	Importance of Suitable Reference Gene Selection for Quantitative RT-PCR during ATDC5 Cells Chondrocyte Differentiation
2014	20	FALSE	Human	Homo sapiens	Human	Yes	No	No	NA		10.1093/abbs/gmt153	Identification of reference genes for qRT-PCR in human lung squamous-cell carcinoma by RNA-Seq
2014	6	FALSE	Rock bream	Oplegnathus fasciatus	Fish	No	Sometimes	Sometimes	NA		10.1016/j.margen.2014.03.001	Quantitative real time RT-PCR study of pathogen-induced gene expression in rock bream (Oplegnathus fasciatus): Internal controls for data normalization
2013	5	FALSE	Human	Homo sapiens	Human	Yes	Sometimes	Sometimes	Sometimes	plus 4 miRNA RGs, not considered here	10.1016/j.scijus.2012.11.005	The selection of endogenous genes in human postmortem tissues
2013	9	FALSE	Japanese flounder	Paralichthys olivaceus	Fish	No	Sometimes	Sometimes	NA		10.1016/j.vetimm.2012.12.018	Selection of normalization factors for quantitative real time RT-PCR studies in Japanese flounder (Paralichthys olivaceus) and turbot (Scophthalmus maximus) under conditions of viral infection
2013	9	TRUE	Turbot	Scophthalmus maximus	Fish	No	Sometimes	Sometimes	NA		As above	"
2012	6	FALSE	Pig	Sus scrofa	Mammal livestock	Yes	No	No	Sometimes	V values below 0.15 only for some breeds and treatments	10.1089/dna.2011.1249	Evaluating a Set of Reference Genes for Expression Normalization in Multiple Tissues and Skeletal Muscle at Different Development Stages in Pigs Using Quantitative Real-Time Polymerase Chain Reaction
2014	10	FALSE	Mouse	Mus musculus	Rodent model	Yes	No	No	Yes		10.3892/ijmm.2014.1695	Identification of suitable reference genes for quantitative RT-PCR during 3T3-L1 adipocyte differentiation
2014	8	FALSE	Rat	Rattus norvegicus	Rodent model	Yes	No	Yes	NA		10.3390/ijms151221825	Real-Time qPCR Identifies Suitable Reference Genes for Borna Disease Virus-Infected Rat Cortical Neurons
2013	8	FALSE	Goat	Capra aegagrus hircus	Mammal livestock	No	Sometimes	Sometimes	Sometimes		10.5713/ajas.2013.13199	Reference Gene Screening for Analyzing Gene Expression Across Goat Tissue
2011	4	FALSE	Rat	Rattus norvegicus	Rodent model	Yes	Yes	No	NA		10.1016/j.biopha.2010.12.002	The quantification of ADAMTS4 and 8 expression and selection of reference genes for quantitative real-time PCR analysis in myocardial infarction
2011	7	FALSE	Wuchang bream	Megalobrama amblycephala	Fish	No	No	Sometimes	Sometimes		10.1016/j.fsi.2011.06.024	Cloning, identification and accurate normalization expression analysis of PPAR alpha gene by GeNorm in Megalobrama amblycephala
2011	10	FALSE	Japanese flounder	Paralichthys olivaceus	Fish	No	Sometimes	Sometimes	Sometimes		10.1016/j.fsi.2010.12.014	Evaluation of housekeeping genes as references for quantitative real time RT-PCR analysis of gene expression in Japanese flounder (Paralichthys olivaceus)
2010	22	FALSE	Rat	Rattus norvegicus	Rodent model	Yes	No	No	NA		10.1186/1471-2164-11-75	Normalization with genes encoding ribosomal proteins but not GAPDH provides an accurate quantification of gene expressions in neuronal differentiation of PC12 cells
2010	3	FALSE	Mandarin Fish	Siniperca chuasti	Fish	No	Sometimes	Sometimes	Sometimes		10.3724/SP.J.1141.2010.02141	Selection of Reference Genes in Transcription Analysis of Gene Expression of the Mandarin Fish, Siniperca chuasti
2015	8	FALSE	Goat	Capra aegagrus hircus	Mammal livestock	No	No	No	No		10.1371/journal.pone.0121280	Selection of Reference Genes for Gene Expression Studies Related to Intramuscular Fat Deposition in Capra hircus Skeletal Muscle
2014	10	TRUE	Zebra finch	Taeniopygia guttata	Bird	Yes	Sometimes	Sometimes	No		10.1016/j.yhbeh.2014.04.011	Evaluation of reference genes for quantitative real-time PCR in the brain, pituitary, and gonads of songbirds
2014	10	TRUE	White-throated sparrow	Zonotrichia albicollis	Bird	No	Sometimes	Sometimes	Sometimes		As above	"
2012	8	FALSE	Human	Homo sapiens	Human	Yes	No	No	NA		10.1371/journal.pone.0051547	Identification of Suitable Reference Genes for Real-Time PCR Analysis of Statin-Treated Human Umbilical Vein Endothelial Cells
2010	10	FALSE	Human	Homo sapiens	Human	Yes	Sometimes	No	No		10.1007/s00414-010-0433-9	Validation of adequate endogenous reference genes for the normalisation of qPCR gene expression data in human post mortem tissue
2013	16	FALSE	Human	Homo sapiens	Human	Yes	No	Sometimes	No		10.1002/pros.22578	Gene expression analysis in prostate cancer: The importance of the endogenous control
2012	8	FALSE	Human	Homo sapiens	Human	Yes	NA	NA	NA		10.1007/s00210-012-0782-7	Rifampicin alters the expression of reference genes used to normalize real-time quantitative RT-PCR data
2015	6	FALSE	Maraena whitefish	Coregonus maraena	Fish	No	No	No	NA		10.1007/s10695-014-9991-y	Identification and de novo sequencing of housekeeping genes appropriate for gene expression analyses in farmed maraena whitefish (Coregonus maraena) during crowding stress
2015	7	FALSE	Red drum	Sciaenops ocellatus	Fish	No	NA	Sometimes	NA		10.1007/s10695-015-0039-8	Evaluation of potential internal references for quantitative real-time RT-PCR normalization of gene expression in red drum (Sciaenops ocellatus)
2014	6	FALSE	Mouse	Mus musculus	Rodent model	Yes	No	No	NA		10.1007/s10753-014-9829-x	Gapdh Gene Expression Is Modulated by Inflammatory Arthritis and Is not Suitable for qPCR Normalization
2014	3	FALSE	Human	Homo sapiens	Human	Yes	No	NA	NA		10.1007/s10753-014-9920-3	Glyceraldehyde-3-phosphate Dehydrogenase is an Inappropriate Housekeeping Gene for Normalising Gene Expression in Sepsis
2013	9	FALSE	Human	Homo sapiens	Human	Yes	Yes	No	NA		10.1007/s11033-012-2366-5	Reference gene for primary culture of prostate cancer cells
2015	9	FALSE	Human	Homo sapiens	Human	Yes	Sometimes	NA	NA		10.1007/s11060-015-1772-7	Selection of suitable reference genes for expression analysis in human glioma using RT-qPCR
2014	5	FALSE	Mouse	Mus musculus	Rodent model	Yes	Yes	No	NA	Also tested 2 RGs in rat cell line, but not included in this review, due to too few RGs)	10.1007/s12033-013-9712-2	Assessment of Reference Genes for Real-Time Quantitative PCR Gene Expression Normalization During C2C12 and H9c2 Skeletal Muscle Differentiation
2004	9	FALSE	Human	Homo sapiens	Human	Yes	Yes	NA	NA		10.1016/j.ab.2004.08.028	Reference genes identified in SH-SY5Y cells using custom-made gene arrays with validation by quantitative polymerase chain reaction
2008	3	FALSE	Crucian carp	Carassius carassius	Fish	No	Yes	Yes	NA		10.1016/j.ab.2008.01.028	Improved normalization of real-time reverse transcriptase polymerase chain reaction data using an external RNA control
2015	16	FALSE	Pig	Sus scrofa	Mammal livestock	Yes	No	No	NA		10.1016/j.gene.2015.04.016	Evaluation of housekeeping genes for normalizing real-time quantitative PCR assays in pig skeletal muscle at multiple developmental stages
2012	5	FALSE	Mouse	Mus musculus	Rodent model	Yes	Yes	No	NA		10.1016/j.jim.2012.07.020	Evaluation of reference genes for quantitative PCR analysis of mouse lymphocytes
2015	14	FALSE	Human	Homo sapiens	Human	Yes	No	No	NA		10.1016/j.jim.2015.04.013	Optimal reference genes for qPCR in resting and activated human NK cells-Flow cytometric data correspond to qPCR gene expression analysis.
2014	8	FALSE	Goat	Capra aegagrus hircus	Mammal livestock	No	No	No	No		10.1016/j.livsci.2013.12.031	Selection and validation of suitable reference genes in skin tissue of Liaoning cashmere goat during hair follicle cycle
2006	3	FALSE	Atlantic salmon	Salmo salar L.	Fish	No	NA	Sometimes	NA		10.1016/j.molimm.2005.07.009	Expression profiling and validation of reference gene candidates in immune relevant tissues and cells from Atlantic salmon (Salmo salar L.)
2009	4	FALSE	Human	Homo sapiens	Human	Yes	Yes	No	NA		10.1016/j.oraloncology.2008.03.019	GAPD and tubulin are suitable internal controls for qPCR analysis of oral squamous cell carcinoma cell lines
2008	9	FALSE	Mouse	Mus musculus	Rodent model	Yes	Yes	No	No		10.1016/j.yexcr.2008.06.018	Non-cultured adipose-derived CD45(-) side population cells are enriched for progenitors that give rise to myofibres in vivo
2015	5	FALSE	Human	Homo sapiens	Human	Yes	Sometimes	Sometimes	NA		10.1016/j.yexmp.2014.10.014	Tissue-specific selection of optimal reference genes for expression analysis of anti-cancer drug-related genes in tumor samples using quantitative real-time RT-PCR
2015	6	FALSE	Human	Homo sapiens	Human	Yes	Yes	No	Yes		10.1093/jrr/rru074	Evaluation of endogenous control gene(s) for gene expression studies in human blood exposed to Co-60 gamma-rays ex vivo
2010	19	FALSE	Human	Homo sapiens	Human	Yes	No	No	No		10.1093/neuonc/nop072	Identification of valid endogenous control genes for determining gene expression in human glioma
2015	12	FALSE	Cow	Bos taurus	Mammal livestock	Yes	No	No	Sometimes		10.1111/ahe.12128	Identification of Stably Expressed Reference Genes for RT-qPCR Data Normalization in Defined Localizations of Cyclic Bovine Ovaries
2004	4	FALSE	Cow	Bos taurus	Mammal livestock	Yes	Yes	No	Yes		10.1111/j.1439-0442.2004.00667.x	Expression of messenger RNA coding for 5-HT receptor, alpha and beta adrenoreceptor (subtypes) during oestrus and dioestrus in the bovine uterus
2014	8	FALSE	Mouse	Mus musculus	Rodent model	Yes	No	Yes	Yes		10.1139/cjpp-2014-0157	Distribution of aquaporin genes and selection of individual reference genes for quantitative real-time RT-PCR analysis in multiple tissues of the mouse
2014	6	FALSE	Human	Homo sapiens	Human	Yes	No	Yes	NA		10.1155/2014/198582	Validation of reference genes for normalization gene expression in reverse transcription quantitative PCR in human normal thyroid and goiter tissue.
2015	12	FALSE	Pig	Sus scrofa	Mammal livestock	Yes	No	No	No		10.1155/2015/235192	Selection of Reference Genes for Quantitative Gene Expression in Porcine Mesenchymal Stem Cells Derived from Various Sources along with Differentiation into Multilineages.
2011	11	FALSE	Rat	Rattus norvegicus	Rodent model	Yes	Sometimes	Sometimes	NA		10.1159/000321477	Selection of Housekeeping Genes for Gene Expression Studies in a Rat Model of Irinotecan-Induced Mucositis
2012	4	TRUE	Human	Homo sapiens	Human	Yes	Yes	No	Yes		10.1186/1743-422X-9-230	18S rRNA is a reliable normalisation gene for real time PCR based on influenza virus infected cells
2012	4	TRUE	Pig	Sus scrofa	Mammal livestock	Yes	Yes	No	Yes		As above	"
2012	3	TRUE	Chicken	Gallus gallus	Bird	Yes	Yes	No	Yes		As above	"
2012	3	TRUE	Duck	Anas platyrhynchos	Bird	Yes	Yes	No	Yes		As above	"
2014	11	FALSE	Mouse	Mus musculus	Rodent model	Yes	No	No	No		10.1371/currents.md.faafdde4bea8df4aa7d06cd5553119a6	Identification and validation of quantitative PCR reference genes suitable for normalizing expression in normal and dystrophic cell culture models of myogenesis
2014	12	FALSE	Human	Homo sapiens	Human	Yes	No	No	No		10.1371/journal.pone.0088892	Selection of Suitable Reference Genes for Normalization of Quantitative Real-Time Polymerase Chain Reaction in Human Cartilage Endplate of the Lumbar Spine
2014	10	FALSE	Human	Homo sapiens	Human	Yes	No	Sometimes	No		10.1534/g3.114.013102	Reference Genes for Expression Studies in Hypoxia and Hyperglycemia Models in Human Umbilical Vein Endothelial Cells
2014	3	FALSE	Rat	Rattus norvegicus	Rodent model	Yes	NA	Sometimes	NA		10.1590/S1679-45082014AO3042	Transcriptional expression study in the central nervous system of rats: what gene should be used as internal control?
2015	6	FALSE	Nile tilapia	Oreochromis niloticus	Fish	Yes	No	No	Yes		10.3390/ijms16059998	Evaluation and Selection of Appropriate Reference Genes for Real-Time Quantitative PCR Analysis of Gene Expression in Nile Tilapia (Oreochromis niloticus) during Vaccination and Infection
2015	11	FALSE	Rat	Rattus norvegicus	Rodent model	Yes	No	No	NA		10.3892/mmr.2015.3671	Selection of suitable reference genes for reverse transcription‑quantitative polymerase chain reaction analysis of neuronal cells differentiated from bone mesenchymal stem cells
2015	12	FALSE	Rat	Rattus norvegicus	Rodent model	Yes	Sometimes		No		10.3892/mmr.2015.3776	Selection of reference genes for quantitative RT-PCR (RT-qPCR) analysis of rat tissues under physiological and toxicological conditions
2015	12	FALSE	Rat	Rattus norvegicus	Rodent model	Yes	Sometimes	No	Sometimes		10.7717/peerj.855	Selection of reference genes for quantitative RT-PCR (RT-qPCR) analysis of rat tissues under physiological and toxicological conditions
2011	9	FALSE	Pig	Sus scrofa	Mammal livestock	Yes	No	No	NA		Animal Science Papers and Reports 29 (3):231-246	Expression profile of MYF5 and MYF6 genes in skeletal muscles of young growing gilts of five breeds at different ages, based on the most stable reference genes
2015	7	FALSE	Rat	Rattus norvegicus	Rodent model	Yes	No	Sometimes	NA		Int J Clin Exp Pathol 8(4): 3946–3954	Selection of reference genes for expression analyses in liver of rats with impaired glucose metabolism
